# Supplementary material for: 4-(2-Cyano­ethyl­sulfan­yl)-5′-(pyridin-4-yl)tetra­thia­fulvalene
Source: Acta Crystallogr Sect E Struct Rep Online. 2011 May 20;67(Pt 6):o1467. doi: 10.1107/S1600536811018800 (PMC3120500; doi:10.1107/S1600536811018800)
Supplement: Supplementary file 2 [file e-67-o1467-Isup2.hkl]

# 
# h,k,l, Fc-squared, Fo-squared, sigma(Fo-squared) and status flag 
# 
data_I
_shelx_title '  _S110312b' 
_shelx_refln_list_code          4 
_shelx_F_calc_maximum      268.14 
_exptl_crystal_F_000       752.00 
_reflns_d_resolution_high  0.8256 
 
loop_ 
 _symmetry_equiv_pos_as_xyz 
 'x, y, z' 
 '-x, y+1/2, -z+1/2' 
 '-x, -y, -z' 
 'x, -y-1/2, z-1/2' 
 
_cell_length_a    14.6231 
_cell_length_b    10.7197 
_cell_length_c     9.9211 
_cell_angle_alpha  90.000 
_cell_angle_beta   94.775 
_cell_angle_gamma  90.000 
 
_shelx_F_squared_multiplier     1.000 
 
loop_ 
 _refln_index_h 
 _refln_index_k 
 _refln_index_l 
 _refln_F_squared_calc 
 _refln_F_squared_meas 
 _refln_F_squared_sigma 
 _refln_observed_status 
   3   0   0      107.33      107.43     23.17 o 
   4   0   0       11.62        6.97     21.58 o 
   5   0   0      310.93      245.07     26.34 o 
   6   0   0    12686.47    13212.37     89.20 o 
   7   0   0    11189.92    11553.71    103.88 o 
   8   0   0     1026.41     1092.40     38.54 o 
   9   0   0      641.16      660.40     49.40 o 
  10   0   0     1555.31     1490.34     62.40 o 
  11   0   0      175.23      138.38     26.67 o 
  12   0   0     3168.53     3056.91     73.71 o 
  13   0   0      331.37      393.36     56.34 o 
  14   0   0        0.34       19.83     16.88 o 
  15   0   0      527.50      513.84     37.87 o 
  16   0   0      188.63      205.26     30.37 o 
  17   0   0      301.78      456.00     44.35 o 
   2   1   0       34.26       25.65      9.26 o 
   3   1   0     4743.35     4887.70     76.99 o 
   4   1   0    10410.98    10553.76     49.35 o 
   5   1   0       14.79       28.27     12.64 o 
   6   1   0     5124.11     5394.28     37.81 o 
   7   1   0     7584.97     7748.26     68.74 o 
   8   1   0     1742.97     1580.91     29.13 o 
   9   1   0      710.88      668.56     22.30 o 
  10   1   0       80.76       79.44     15.79 o 
  11   1   0     1547.72     1512.94     33.28 o 
  12   1   0      979.59     1004.36     37.18 o 
  13   1   0       50.85       45.99     12.17 o 
  14   1   0      344.25      316.63     23.39 o 
  15   1   0      113.89      111.78     19.35 o 
  16   1   0       30.12       57.21     19.66 o 
  17   1   0        7.61       37.14     34.11 o 
   0   2   0       45.10       33.63      8.49 o 
   1   2   0      666.27      751.12     19.58 o 
   2   2   0      297.47      354.59     16.55 o 
   3   2   0      198.44      154.86     15.13 o 
   4   2   0     1254.42     1320.27     20.12 o 
   5   2   0     2559.84     2662.30     37.27 o 
   6   2   0     1307.85     1193.60     21.81 o 
   7   2   0     1428.93     1329.90     22.02 o 
   8   2   0      560.75      506.90     18.17 o 
   9   2   0     1304.14     1251.20     27.62 o 
  10   2   0      113.10      104.25     15.09 o 
  11   2   0        8.59       39.17     13.90 o 
  12   2   0      467.61      448.56     21.74 o 
  13   2   0     1926.28     2051.80     48.64 o 
  14   2   0     1353.30     1363.52     47.04 o 
  15   2   0       24.34       36.08     12.73 o 
  16   2   0        7.09       21.49     12.36 o 
  17   2   0       39.63       37.07     12.21 o 
   1   3   0      834.30      838.68     20.95 o 
   2   3   0    16965.77    17783.73     69.82 o 
   3   3   0      573.37      523.13     19.10 o 
   4   3   0      764.46      674.58     28.76 o 
   5   3   0      182.20      205.46     16.26 o 
   6   3   0     3335.58     3334.80     83.60 o 
   7   3   0       28.69       29.34     14.17 o 
   8   3   0      140.31      137.26     14.22 o 
   9   3   0     3051.56     3117.81     48.13 o 
  10   3   0      119.34      111.46     14.48 o 
  11   3   0      168.37      164.55     16.47 o 
  12   3   0      781.92      789.75     27.95 o 
  13   3   0      472.99      451.27     21.90 o 
  14   3   0      454.61      447.03     26.23 o 
  15   3   0       78.20      109.57     17.43 o 
  16   3   0       34.86       38.56     14.27 o 
  17   3   0       25.96       54.68     36.32 o 
   0   4   0       85.59       35.96     15.94 o 
   1   4   0     4908.55     5101.04     48.84 o 
   2   4   0      127.05      115.74     12.95 o 
   3   4   0      535.27      437.77     20.87 o 
   4   4   0      232.08      267.71     18.51 o 
   5   4   0      647.73      520.88     28.09 o 
   6   4   0      924.67      859.24     43.41 o 
   7   4   0      444.87      469.95     17.44 o 
   8   4   0       18.29       20.44     10.56 o 
   9   4   0     3182.39     3114.68     65.22 o 
  10   4   0      655.62      658.71     38.84 o 
  11   4   0      686.61      716.51     25.93 o 
  12   4   0      293.93      224.41     48.50 o 
  13   4   0        7.56        9.55      8.73 o 
  14   4   0        0.06       15.68     15.23 o 
  15   4   0        6.93       20.52     14.10 o 
  16   4   0      143.68      113.06     47.90 o 
   1   5   0      878.65      812.40     20.17 o 
   2   5   0     1293.53     1394.79     23.33 o 
   3   5   0        0.66       32.85      9.29 o 
   4   5   0      470.80      434.89     30.80 o 
   5   5   0       99.07       83.81     13.69 o 
   6   5   0      624.48      676.15     23.54 o 
   7   5   0      288.35      283.32     17.33 o 
   8   5   0      215.63      212.55     31.20 o 
   9   5   0      456.76      424.43     19.83 o 
  10   5   0     2281.34     2270.11     37.12 o 
  11   5   0      309.77      273.85     22.86 o 
  12   5   0        7.53       23.44     10.09 o 
  13   5   0       29.13       32.07      7.44 o 
  14   5   0        6.03       25.22      8.86 o 
  15   5   0      156.59      108.47     43.00 o 
  16   5   0     1322.26     1377.95     99.66 o 
   0   6   0     1366.62     1443.58     42.06 o 
   1   6   0      297.03      274.92     30.46 o 
   2   6   0     2956.94     3134.80     57.82 o 
   3   6   0      705.07      686.91     22.43 o 
   4   6   0     1803.55     1737.98     31.77 o 
   5   6   0       15.01       35.77     11.05 o 
   6   6   0      258.21      265.77     38.50 o 
   7   6   0        9.88       12.21     10.96 o 
   8   6   0     1692.44     1662.37     38.53 o 
   9   6   0     1528.94     1534.92     41.38 o 
  10   6   0     2055.89     2159.05     49.78 o 
  11   6   0      173.59      154.60     20.77 o 
  12   6   0       67.22       58.50     33.97 o 
  13   6   0      181.74      228.22     45.12 o 
  14   6   0        0.04       15.58     28.29 o 
  15   6   0      361.35      247.50     43.34 o 
   1   7   0      789.18      804.38     32.48 o 
   2   7   0     1388.58     1379.11     29.68 o 
   3   7   0     9497.72     9841.91    137.73 o 
   4   7   0     4461.50     4668.04     76.69 o 
   5   7   0       10.70       22.94      9.72 o 
   6   7   0     1291.70     1290.70     36.05 o 
   7   7   0       74.17       81.92     15.57 o 
   8   7   0        3.80       25.89      8.59 o 
   9   7   0       82.09       53.92      8.38 o 
  10   7   0      454.85      488.98     29.65 o 
  11   7   0        7.67       32.65     33.75 o 
  12   7   0        4.16       62.94     46.72 o 
  13   7   0      673.98      683.20     69.22 o 
  14   7   0      678.47      746.80     65.84 o 
   0   8   0       63.14       89.12     22.17 o 
   1   8   0       68.91       70.09     14.24 o 
   2   8   0        5.43       48.13     15.87 o 
   3   8   0      148.98      145.60     19.33 o 
   4   8   0     1999.93     1882.48     46.34 o 
   5   8   0      926.95     1005.18     32.71 o 
   6   8   0       76.94       60.40     14.50 o 
   7   8   0      715.05      688.53     41.77 o 
   8   8   0      371.68      388.89     18.98 o 
   9   8   0       27.73       44.53     13.50 o 
  10   8   0      877.77      958.58     80.62 o 
  11   8   0      710.40      711.73     65.55 o 
  12   8   0       15.85       40.81     32.26 o 
  13   8   0      112.36       63.47     35.46 o 
   1   9   0      401.89      426.71     24.30 o 
   2   9   0      365.51      380.08     22.71 o 
   3   9   0       61.84       59.34     13.92 o 
   4   9   0       19.69       38.84     15.16 o 
   5   9   0        0.09       33.37     14.50 o 
   6   9   0      472.56      510.01     26.12 o 
   7   9   0      280.82      304.65     21.08 o 
   8   9   0      109.10      106.64     20.24 o 
   9   9   0      189.19      180.76     24.24 o 
  10   9   0      951.88      961.66     70.62 o 
  11   9   0      465.16      447.34     57.33 o 
  12   9   0      357.97      321.12     51.90 o 
   0  10   0      338.85      388.26     65.04 o 
   1  10   0      333.52      329.50     23.32 o 
   2  10   0      324.72      331.35     23.09 o 
   3  10   0      794.83      839.20     42.23 o 
   4  10   0      185.29      252.43     23.17 o 
   5  10   0      131.39      133.82     18.73 o 
   6  10   0      360.41      335.96     25.77 o 
   7  10   0        2.98       59.97     15.47 o 
   8  10   0       14.61       16.44     29.76 o 
   9  10   0      775.89      872.03     85.44 o 
  10  10   0       72.82      130.05     56.00 o 
  11  10   0      177.49      264.64     68.02 o 
   1  11   0      155.69      193.26     30.36 o 
   2  11   0      582.74      669.97     40.49 o 
   3  11   0        2.11       11.09     12.17 o 
   4  11   0       19.03       38.23     17.22 o 
   5  11   0        8.96       39.29     12.26 o 
   6  11   0      158.80      163.89     34.86 o 
   7  11   0      231.17      237.70     30.27 o 
   8  11   0      236.56      287.90     49.92 o 
   9  11   0       87.23      188.67     46.18 o 
   0  12   0       26.47       52.82     30.17 o 
   1  12   0      220.32      187.65     26.29 o 
   2  12   0      319.50      355.72    114.39 o 
   3  12   0      140.62      173.42     39.09 o 
   4  12   0      108.00      115.97     30.61 o 
   5  12   0      164.21      168.37     32.63 o 
   6  12   0        0.27       18.90     29.07 o 
 -17   1   1      405.59      491.00     32.71 o 
 -16   1   1      196.33      213.63     41.71 o 
 -15   1   1        2.52       38.77     14.81 o 
 -14   1   1       34.71       44.49     16.36 o 
 -13   1   1      162.70      155.09     14.93 o 
 -12   1   1     1233.49     1114.44     37.57 o 
 -11   1   1     4323.50     4551.45     62.82 o 
 -10   1   1      332.83      291.15     16.01 o 
  -9   1   1     1500.90     1397.88     31.27 o 
  -8   1   1       61.31       81.67     19.60 o 
  -7   1   1     2451.59     2481.87     32.57 o 
  -6   1   1     7794.50     8170.79     59.20 o 
  -5   1   1     4996.08     5042.57     71.68 o 
  -4   1   1      186.46      119.40     11.22 o 
  -3   1   1     1370.18     1482.65     36.12 o 
  -2   1   1      471.90      354.37     10.14 o 
  -1   1   1        6.30       35.93     13.79 o 
   1   1   1     6676.30     7679.10     36.33 o 
   2   1   1     1415.73     1315.07     22.12 o 
   3   1   1      809.69      918.68     34.18 o 
   4   1   1      218.09      241.60     16.30 o 
   5   1   1     1741.55     1934.42     25.57 o 
   6   1   1       14.32        0.42     12.79 o 
   7   1   1     2554.04     2716.96     37.26 o 
   8   1   1     2987.45     2923.23     41.75 o 
   9   1   1      796.18      718.72     26.17 o 
  10   1   1      625.52      584.23     27.63 o 
  11   1   1      157.46      151.64     19.75 o 
  12   1   1       58.05      100.08     19.44 o 
  13   1   1      762.42      733.52     30.02 o 
  14   1   1       69.90       98.41     24.96 o 
  15   1   1      193.89      161.92     21.76 o 
  16   1   1       34.31       45.58     16.41 o 
  17   1   1       13.55       21.80     15.00 o 
 -17   2   1       72.96      119.73     39.03 o 
 -16   2   1       93.44      189.19     39.35 o 
 -15   2   1      208.70      234.68     17.84 o 
 -14   2   1      497.71      460.70     22.84 o 
 -13   2   1      124.78      128.13     12.76 o 
 -12   2   1      201.46      191.01     22.32 o 
 -11   2   1     1637.68     1594.66     31.74 o 
 -10   2   1       69.07       78.47     12.92 o 
  -9   2   1       40.36       37.04     16.79 o 
  -8   2   1      540.25      546.38     20.94 o 
  -7   2   1     2054.88     1962.65     56.34 o 
  -6   2   1      110.06      120.47     26.10 o 
  -5   2   1      481.02      510.68     14.12 o 
  -4   2   1     1812.18     1624.58     94.38 o 
  -3   2   1      298.07      283.53     23.08 o 
  -2   2   1     1100.39     1135.81     14.45 o 
  -1   2   1     2724.50     2957.07     26.64 o 
   0   2   1     3462.18     3863.77     39.94 o 
   1   2   1    26899.10    29965.52    221.42 o 
   2   2   1       57.08       78.09     27.38 o 
   3   2   1     9324.03     8828.61    105.58 o 
   4   2   1      538.74      534.36     30.90 o 
   5   2   1     1074.35     1077.19     21.06 o 
   6   2   1        1.28        6.51     10.96 o 
   7   2   1      725.08      688.32     21.25 o 
   8   2   1     5002.09     5123.23     64.98 o 
   9   2   1     1049.03     1019.99     26.14 o 
  10   2   1      299.59      276.41     18.81 o 
  11   2   1       21.39       43.26     15.38 o 
  12   2   1        0.21       26.26     14.36 o 
  13   2   1      370.26      317.69     29.51 o 
  14   2   1       12.21       40.33     14.05 o 
  15   2   1       18.94       17.35     13.26 o 
  16   2   1       47.31      109.68     31.05 o 
  17   2   1      156.31      165.39     32.34 o 
 -17   3   1       11.83        0.00     24.19 o 
 -16   3   1       88.18       87.95     23.99 o 
 -15   3   1      203.30      173.58     39.46 o 
 -14   3   1       64.37       39.71     15.23 o 
 -13   3   1        3.13       47.75     20.03 o 
 -12   3   1       45.22       44.70     10.46 o 
 -11   3   1      534.55      566.43     39.53 o 
 -10   3   1      192.01      209.54     17.19 o 
  -9   3   1     1005.03      957.31     18.08 o 
  -8   3   1        7.15       23.84      8.62 o 
  -7   3   1        0.15        6.50      3.68 o 
  -6   3   1     1469.44     1349.48     39.40 o 
  -5   3   1     2119.28     2391.48     64.37 o 
  -4   3   1     1119.19     1185.85     95.55 o 
  -3   3   1      603.06      572.41     16.14 o 
  -2   3   1      996.57      936.19     16.83 o 
  -1   3   1      848.56      841.42     23.42 o 
   0   3   1      824.24      936.71     18.08 o 
   1   3   1    12842.00    14276.20     62.29 o 
   2   3   1     4169.43     4327.60     62.70 o 
   3   3   1     3120.73     3190.30     29.84 o 
   4   3   1     1839.34     1637.37     49.04 o 
   5   3   1      846.77      754.80     21.88 o 
   6   3   1     1367.81     1280.57     26.22 o 
   7   3   1      163.42      145.13     16.63 o 
   8   3   1      335.58      277.43     15.81 o 
   9   3   1     2062.37     2011.27     33.84 o 
  10   3   1     1660.80     1601.61     35.61 o 
  11   3   1      868.56      861.66     27.57 o 
  12   3   1     1848.79     1857.49     45.89 o 
  13   3   1     1110.61     1173.55     42.03 o 
  14   3   1      196.73      212.36     18.98 o 
  15   3   1       20.36       59.25     29.20 o 
  16   3   1        2.04       24.74     20.22 o 
 -16   4   1       81.24       50.24     28.35 o 
 -15   4   1       38.46       47.57     28.63 o 
 -14   4   1       72.44       70.59     24.48 o 
 -13   4   1      362.69      343.13     16.85 o 
 -12   4   1     1214.47     1269.61     29.17 o 
 -11   4   1        0.01       52.32     32.72 o 
 -10   4   1        7.51       23.65      5.14 o 
  -9   4   1      567.49      566.19     42.37 o 
  -8   4   1       36.64       70.17     44.97 o 
  -7   4   1     1996.19     1982.25     76.27 o 
  -6   4   1     2541.31     2795.03     64.29 o 
  -5   4   1     2113.02     2130.86     18.54 o 
  -4   4   1      404.75      349.83     15.40 o 
  -3   4   1     1796.77     1791.79     21.18 o 
  -2   4   1     3013.33     3066.68     27.17 o 
  -1   4   1     9565.33     9843.37     52.03 o 
   0   4   1     1293.64     1202.84     22.40 o 
   1   4   1      466.15      502.24     19.63 o 
   2   4   1       27.88       47.31     14.90 o 
   3   4   1     3572.80     3894.22     39.06 o 
   4   4   1      487.18      467.66     24.37 o 
   5   4   1     2585.08     2666.48     36.83 o 
   6   4   1     2676.72     2664.88     37.21 o 
   7   4   1      811.65      794.88     29.75 o 
   8   4   1        0.07       13.86      7.19 o 
   9   4   1     1733.45     1647.94     40.81 o 
  10   4   1     1361.74     1246.94     42.70 o 
  11   4   1      301.37      277.51     29.27 o 
  12   4   1      233.86      194.14     19.27 o 
  13   4   1      352.40      322.57     30.70 o 
  14   4   1       90.28       67.37     12.92 o 
  15   4   1      148.58      154.27     20.50 o 
  16   4   1      924.63     1061.87     84.72 o 
 -16   5   1       11.19       52.10     34.27 o 
 -15   5   1       20.71       44.91     28.40 o 
 -14   5   1      367.58      400.44     60.48 o 
 -13   5   1        0.66        0.00     31.15 o 
 -12   5   1        9.06       73.02     44.77 o 
 -11   5   1       81.89      180.96     36.89 o 
 -10   5   1     2150.58     2052.39     63.83 o 
  -9   5   1      773.56      761.49     43.91 o 
  -8   5   1     1827.84     1817.41     80.86 o 
  -7   5   1      812.22      755.81     40.44 o 
  -6   5   1       25.66       27.58      5.83 o 
  -5   5   1     1313.22     1219.79     25.31 o 
  -4   5   1     1678.65     1614.31     31.59 o 
  -3   5   1      298.53      251.85     16.92 o 
  -2   5   1       98.84       81.70     12.41 o 
  -1   5   1     1636.25     1545.82     25.58 o 
   0   5   1      293.91      296.60     17.55 o 
   1   5   1       11.14        9.25     10.88 o 
   2   5   1       10.11       38.70     14.29 o 
   3   5   1      799.91      907.35     31.45 o 
   4   5   1     1282.92     1311.52     30.26 o 
   5   5   1     1014.86      996.97     24.70 o 
   6   5   1       27.02       33.21     13.35 o 
   7   5   1     1439.69     1412.85     29.48 o 
   8   5   1      233.27      171.28     15.56 o 
   9   5   1       80.60       80.45     15.29 o 
  10   5   1     1791.55     1731.01     36.86 o 
  11   5   1      257.62      262.11     20.15 o 
  12   5   1        8.97       26.66      9.37 o 
  13   5   1        3.63       13.49      7.83 o 
  14   5   1      260.30      210.89     44.79 o 
  15   5   1       29.53        7.00     29.48 o 
  16   5   1      262.22      409.02     65.08 o 
 -15   6   1      919.23     1089.13     84.35 o 
 -14   6   1      399.97      484.16     60.06 o 
 -13   6   1      144.07      171.78     50.94 o 
 -12   6   1        2.19       39.98     30.02 o 
 -11   6   1        5.90       11.88     31.37 o 
 -10   6   1      834.11      845.73     63.27 o 
  -9   6   1      329.65      355.18     35.18 o 
  -8   6   1     4110.44     3814.62    148.88 o 
  -7   6   1      129.29       90.96     19.71 o 
  -6   6   1      318.67      290.89     12.78 o 
  -5   6   1      212.55      229.07     16.13 o 
  -4   6   1      970.51      949.62     34.43 o 
  -3   6   1     4248.67     4247.56     78.66 o 
  -2   6   1      474.89      501.55     19.54 o 
  -1   6   1     2190.93     2435.87     36.66 o 
   0   6   1       19.41       55.83     13.80 o 
   1   6   1     1354.24     1435.19     30.04 o 
   2   6   1      843.07      878.03     25.01 o 
   3   6   1     1788.10     1677.84     32.22 o 
   4   6   1      544.44      476.90     23.54 o 
   5   6   1     1008.40      986.31     25.03 o 
   6   6   1      910.63      963.10     40.09 o 
   7   6   1        3.36       25.23     14.57 o 
   8   6   1       38.38       57.74     16.43 o 
   9   6   1      214.83      208.37     16.47 o 
  10   6   1      514.42      453.77     26.01 o 
  11   6   1      139.52      137.63     16.24 o 
  12   6   1      934.85      954.82     29.78 o 
  13   6   1        0.76        5.97      5.46 o 
  14   6   1       34.81       20.77     30.46 o 
  15   6   1        8.10      107.14     46.26 o 
 -13   7   1      319.64      354.38     51.62 o 
 -12   7   1      258.84      210.70     55.89 o 
 -11   7   1      125.82      109.87     49.61 o 
 -10   7   1        8.34       50.83     47.46 o 
  -9   7   1       95.63      146.40     42.02 o 
  -8   7   1      607.19      608.67     66.07 o 
  -7   7   1        5.48       28.31      8.52 o 
  -6   7   1       59.71      148.29     41.48 o 
  -5   7   1      837.16      879.83     24.37 o 
  -4   7   1      101.38       88.12     15.51 o 
  -3   7   1        0.06       24.65     15.56 o 
  -2   7   1      141.16      117.22     21.77 o 
  -1   7   1       35.42       60.77     15.40 o 
   0   7   1      187.88      200.13     24.41 o 
   1   7   1       78.73       77.51     16.42 o 
   2   7   1      205.90      191.19     22.62 o 
   3   7   1       16.28       17.51     12.41 o 
   4   7   1      207.27      197.23     24.74 o 
   5   7   1      331.29      344.61     20.91 o 
   6   7   1        5.92       28.32     10.69 o 
   7   7   1      836.17      830.49     25.78 o 
   8   7   1      237.58      212.08     17.56 o 
   9   7   1       55.78       37.94     15.51 o 
  10   7   1       27.49       28.21     31.43 o 
  11   7   1      185.98      186.11     13.81 o 
  12   7   1        0.06       14.92     11.00 o 
  13   7   1      137.88      157.67     40.87 o 
  14   7   1       98.75      124.50     35.61 o 
 -13   8   1      322.59      258.93     44.54 o 
 -12   8   1      767.85      800.70     85.34 o 
 -11   8   1       58.18       84.67     32.71 o 
 -10   8   1      362.55      301.87     46.88 o 
  -9   8   1        6.98       25.56     31.51 o 
  -8   8   1     1642.05     1573.29     53.12 o 
  -7   8   1      455.33      490.73     19.10 o 
  -6   8   1     2007.34     2016.71     96.43 o 
  -5   8   1      875.32      836.43     25.41 o 
  -4   8   1      483.20      516.96     24.88 o 
  -3   8   1      774.55      781.85     32.42 o 
  -2   8   1      161.46      150.27     18.29 o 
  -1   8   1     1194.89     1112.53     48.36 o 
   0   8   1      236.65      217.28     21.79 o 
   1   8   1      884.91      915.62     30.89 o 
   2   8   1       20.67       49.03     18.64 o 
   3   8   1      254.17      272.19     20.70 o 
   4   8   1      995.32     1016.56     36.90 o 
   5   8   1     1112.68     1023.84     38.68 o 
   6   8   1        8.32       15.61     10.26 o 
   7   8   1       28.15       30.89     10.03 o 
   8   8   1        3.90       17.42     10.59 o 
   9   8   1       12.29       33.90     16.55 o 
  10   8   1      228.32      234.97     31.63 o 
  11   8   1        2.27       19.64     22.43 o 
  12   8   1      196.47      192.99     43.22 o 
  13   8   1        6.61       13.70     47.02 o 
 -12   9   1       13.59       53.20     34.92 o 
 -11   9   1       78.36       97.44     50.55 o 
 -10   9   1      253.89      307.92     54.47 o 
  -9   9   1      122.69       85.48     38.85 o 
  -8   9   1      157.63      132.76     12.72 o 
  -7   9   1      195.41      208.47     15.36 o 
  -6   9   1       29.02       36.37     14.14 o 
  -5   9   1      171.96      144.61     17.32 o 
  -4   9   1      104.39       78.60     14.66 o 
  -3   9   1      140.86      150.32     18.79 o 
  -2   9   1      207.91      190.29     18.57 o 
  -1   9   1      926.94      960.41     36.39 o 
   0   9   1      873.18      888.24     30.15 o 
   1   9   1        0.43       25.89     14.02 o 
   2   9   1      255.03      290.64     26.09 o 
   3   9   1        9.09       56.01     18.40 o 
   4   9   1     1348.32     1353.76     45.25 o 
   5   9   1       82.14       49.99     13.53 o 
   6   9   1      528.54      503.29     28.55 o 
   7   9   1       27.98       41.48     15.34 o 
   8   9   1        5.13       17.63     16.91 o 
   9   9   1        8.35       29.38     14.20 o 
  10   9   1       77.48       19.05      9.96 o 
  11   9   1      292.43      254.83     44.68 o 
  12   9   1       19.03       54.20     47.28 o 
 -11  10   1       22.21       43.98     31.91 o 
 -10  10   1       48.41       90.37     44.87 o 
  -9  10   1      110.66      195.13     48.22 o 
  -8  10   1       10.88       22.85     24.69 o 
  -7  10   1      264.12      250.75     22.05 o 
  -6  10   1       26.42       47.57     17.15 o 
  -5  10   1        8.90       21.89      9.63 o 
  -4  10   1      161.19      142.64     25.98 o 
  -3  10   1      393.90      454.66     30.26 o 
  -2  10   1      690.86      694.08     34.86 o 
  -1  10   1      777.92      775.50     51.03 o 
   0  10   1      643.95      579.87     27.80 o 
   1  10   1      541.42      556.77     32.93 o 
   2  10   1      132.25      109.76     23.83 o 
   3  10   1      215.62      229.00     24.83 o 
   4  10   1       51.69       69.38     36.98 o 
   5  10   1      187.35      171.29     27.95 o 
   6  10   1      887.08      897.26     41.80 o 
   7  10   1      939.47      963.49     29.94 o 
   8  10   1      793.53      832.84     33.55 o 
   9  10   1      398.94      478.07     78.40 o 
  10  10   1      112.01      105.33     50.58 o 
  11  10   1       26.46       10.66     33.71 o 
  -9  11   1      373.92      455.84     69.54 o 
  -8  11   1      117.81       76.78     29.37 o 
  -7  11   1        4.49       18.46     28.88 o 
  -6  11   1       55.42       32.01     35.20 o 
  -5  11   1      168.92      199.87     41.99 o 
  -4  11   1      903.23     1094.66     80.06 o 
  -3  11   1      288.33      323.76     24.69 o 
  -2  11   1      452.76      446.76     45.64 o 
  -1  11   1        4.95       31.61     15.01 o 
   0  11   1        0.43       43.22     21.81 o 
   1  11   1      263.33      216.49     31.98 o 
   2  11   1      873.47      806.21     68.10 o 
   3  11   1     1199.54     1219.79     72.46 o 
   4  11   1       11.09       20.86     15.67 o 
   5  11   1       45.62       44.78     48.75 o 
   6  11   1      196.33      204.95     34.85 o 
   7  11   1        0.10       26.40     17.65 o 
   8  11   1       76.13       62.92     20.11 o 
   9  11   1       99.90      118.47     53.95 o 
  -6  12   1      162.43      124.85     54.73 o 
  -5  12   1      253.30      244.57     33.27 o 
  -4  12   1       25.66       55.37     19.27 o 
  -3  12   1      125.86      119.92     21.45 o 
  -2  12   1       27.88       39.43     27.74 o 
  -1  12   1       40.42       43.61     19.10 o 
   0  12   1       89.75       67.16     21.14 o 
   1  12   1       27.39       23.24     18.26 o 
   2  12   1       51.69       49.98     23.06 o 
   3  12   1       79.78       69.44     24.91 o 
   4  12   1      210.57      245.15     30.70 o 
   5  12   1      254.47      298.64     62.57 o 
   6  12   1        1.12       21.76     18.99 o 
 -17   0   2      864.24     1100.47     68.05 o 
 -16   0   2       16.74       40.68     17.86 o 
 -15   0   2      771.84      704.56    109.19 o 
 -14   0   2      211.15      209.38     24.16 o 
 -13   0   2        1.65        0.00     14.45 o 
 -12   0   2     3214.36     3100.32     71.10 o 
 -11   0   2     2963.91     2716.07     61.83 o 
 -10   0   2      113.17       96.01     20.92 o 
  -9   0   2      773.67      742.04     28.49 o 
  -8   0   2     1109.17     1226.43     35.38 o 
  -7   0   2     6561.84     6935.90     69.21 o 
  -6   0   2       63.64       83.73     24.19 o 
  -5   0   2     1678.83     1740.27     84.71 o 
  -4   0   2     2707.50     2556.50     32.05 o 
  -3   0   2    27349.90    29250.65    142.03 o 
  -2   0   2      802.46      825.42     29.21 o 
  -1   0   2     6027.02     6108.26     54.05 o 
   0   0   2       39.47       45.34     31.18 o 
   1   0   2      461.35      404.85     33.60 o 
   2   0   2     4007.33     4933.64     61.21 o 
   3   0   2      439.15      466.54     28.03 o 
   4   0   2      870.48      812.32     38.25 o 
   5   0   2      114.38       70.79     18.72 o 
   6   0   2       39.61       95.17     21.73 o 
   7   0   2        2.88       42.79     25.70 o 
   8   0   2     2404.41     2366.06     91.91 o 
   9   0   2     7440.42     7321.46    201.31 o 
  10   0   2       64.44       12.73     25.59 o 
  11   0   2       63.15      152.56     41.01 o 
  12   0   2       26.94       32.94     24.96 o 
  13   0   2     1110.78     1061.91     50.44 o 
  14   0   2      214.96      224.75     24.42 o 
  15   0   2     1359.35     1473.16     72.19 o 
  16   0   2      621.39      789.88     78.18 o 
  17   0   2        1.67       29.77     28.08 o 
 -17   1   2      164.83      150.09     19.85 o 
 -16   1   2       14.94       21.98      9.15 o 
 -15   1   2      305.53      299.15     27.59 o 
 -14   1   2       47.17       45.24     13.03 o 
 -13   1   2       89.32       72.90     19.92 o 
 -12   1   2       19.28       19.14     11.62 o 
 -11   1   2     2244.22     2182.91     37.36 o 
 -10   1   2     2828.90     2891.19     61.01 o 
  -9   1   2     1882.30     1872.68     31.34 o 
  -8   1   2       18.21       10.71      9.18 o 
  -7   1   2       11.74       10.45      8.10 o 
  -6   1   2     1533.23     1539.27     24.32 o 
  -5   1   2      107.27      104.09     10.12 o 
  -4   1   2     5997.44     5795.23     38.66 o 
  -3   1   2       55.23       76.48      9.44 o 
  -2   1   2      164.49      227.12     30.72 o 
  -1   1   2       14.16       49.59     23.78 o 
   1   1   2    20383.96    22936.83    128.98 o 
   2   1   2    14271.02    15864.20    104.60 o 
   3   1   2     2258.74     2186.97     31.36 o 
   4   1   2     1959.14     1837.13     27.94 o 
   5   1   2     2096.24     1981.76     34.61 o 
   6   1   2     1869.26     2029.35     32.21 o 
   7   1   2      474.08      485.90     21.47 o 
   8   1   2     4795.18     4769.80     65.33 o 
   9   1   2     2327.52     2293.57     54.86 o 
  10   1   2      321.96      281.79     22.05 o 
  11   1   2     1479.11     1336.89     41.10 o 
  12   1   2        4.92       54.93     23.07 o 
  13   1   2       48.88       57.95     21.33 o 
  14   1   2      101.94      109.87     22.44 o 
  15   1   2        6.00       42.08     16.77 o 
  16   1   2       12.15       73.73     25.52 o 
  17   1   2        1.65       20.50     16.41 o 
 -17   2   2      120.31      123.38     32.63 o 
 -16   2   2      826.90      529.55     42.81 o 
 -15   2   2      602.29      637.36     27.06 o 
 -14   2   2       93.67      113.34     22.70 o 
 -13   2   2       45.82       60.65     12.43 o 
 -12   2   2       53.16       57.72     12.16 o 
 -11   2   2      493.40      518.38     59.93 o 
 -10   2   2     1056.02     1036.70     40.39 o 
  -9   2   2      479.10      465.98     37.05 o 
  -8   2   2      176.21      173.90     17.88 o 
  -7   2   2      294.92      298.22     21.50 o 
  -6   2   2     2832.14     3073.74     25.88 o 
  -5   2   2    14736.35    15308.79    190.39 o 
  -4   2   2     9065.63     9055.37     93.69 o 
  -3   2   2       82.99       58.63      6.80 o 
  -2   2   2      428.91      440.32     14.71 o 
  -1   2   2      676.59      672.38     34.73 o 
   0   2   2     3126.87     3506.40     44.49 o 
   1   2   2    11265.45    12460.06     61.55 o 
   2   2   2    71897.45    79058.68   2824.58 o 
   3   2   2      856.51      757.76     23.08 o 
   4   2   2     1387.27     1344.56     24.54 o 
   5   2   2      123.60      145.32     14.90 o 
   6   2   2        0.08       20.55     16.69 o 
   7   2   2       85.82       79.35     19.41 o 
   8   2   2     1615.44     1644.59     34.66 o 
   9   2   2      504.68      441.06     23.08 o 
  10   2   2      164.70      143.97     21.71 o 
  11   2   2     2440.84     2487.83     52.51 o 
  12   2   2       33.80       62.73     21.40 o 
  13   2   2      441.00      420.62     36.47 o 
  14   2   2      178.82      215.28     23.26 o 
  15   2   2       41.18       46.22     19.00 o 
  16   2   2       27.15       66.08     23.30 o 
 -17   3   2      329.42      386.73     44.79 o 
 -16   3   2      204.20      323.59     56.10 o 
 -15   3   2      250.92      300.49     16.91 o 
 -14   3   2      109.67       78.69     11.02 o 
 -13   3   2      324.69      329.57     16.10 o 
 -12   3   2     1309.30     1326.02     35.80 o 
 -11   3   2       11.21       30.27      6.91 o 
 -10   3   2      370.17      330.78     25.65 o 
  -9   3   2     2935.25     2950.46     88.18 o 
  -8   3   2      672.42      643.60     37.06 o 
  -7   3   2        0.12       33.31     18.47 o 
  -6   3   2     2322.94     2369.23    132.81 o 
  -5   3   2     7011.62     6881.90     79.91 o 
  -4   3   2       27.32       26.00      6.44 o 
  -3   3   2      165.26      133.23     10.32 o 
  -2   3   2     6519.29     6605.50     49.28 o 
  -1   3   2     5624.49     5801.33     42.86 o 
   0   3   2       23.85       16.64     13.07 o 
   1   3   2     5032.44     5501.02     50.48 o 
   2   3   2     3121.33     3447.87     44.38 o 
   3   3   2     1337.87     1215.44     26.78 o 
   4   3   2        4.09       14.92     10.96 o 
   5   3   2      180.99      219.02     17.73 o 
   6   3   2      511.77      506.79     26.56 o 
   7   3   2       18.86       23.14     23.39 o 
   8   3   2       11.03       26.54     13.81 o 
   9   3   2     1449.60     1391.26     42.01 o 
  10   3   2      100.10      103.49     17.53 o 
  11   3   2     2837.35     2619.78     52.94 o 
  12   3   2      232.62      202.32     18.74 o 
  13   3   2      125.18      144.12     19.17 o 
  14   3   2       95.99       66.98     16.68 o 
  15   3   2      187.26      152.31     27.59 o 
  16   3   2       33.20       50.60     21.67 o 
 -16   4   2       76.91      119.83     45.29 o 
 -15   4   2      357.18      326.79     53.13 o 
 -14   4   2        0.03       11.04     27.50 o 
 -13   4   2      579.62      653.05     73.45 o 
 -12   4   2      106.82      133.53     28.80 o 
 -11   4   2        1.08       25.86     24.57 o 
 -10   4   2      218.45      228.32     48.98 o 
  -9   4   2     1167.52     1123.18     52.77 o 
  -8   4   2     3079.78     2941.36     64.74 o 
  -7   4   2      212.52      151.77     24.21 o 
  -6   4   2     2496.24     2272.81     87.94 o 
  -5   4   2     1981.13     1959.37     57.73 o 
  -4   4   2      534.77      568.42     20.56 o 
  -3   4   2      277.21      335.52     25.77 o 
  -2   4   2     8456.77     8826.14     83.71 o 
  -1   4   2      166.38      189.77     14.41 o 
   0   4   2      952.10     1020.05     22.27 o 
   1   4   2      194.51      189.89     14.01 o 
   2   4   2     2392.71     2563.08     31.62 o 
   3   4   2     1129.96     1087.00     40.58 o 
   4   4   2     1983.06     2024.21     56.03 o 
   5   4   2       21.51       17.40     12.82 o 
   6   4   2      766.35      743.36     30.47 o 
   7   4   2      425.38      416.40     35.21 o 
   8   4   2      130.15      119.89     17.30 o 
   9   4   2       32.76       42.30     20.25 o 
  10   4   2     1504.98     1434.47     35.78 o 
  11   4   2      736.93      714.95     47.19 o 
  12   4   2       75.30       77.44     16.56 o 
  13   4   2       39.88       45.14     22.92 o 
  14   4   2      582.85      608.37     61.37 o 
  15   4   2      265.35      371.80     43.96 o 
  16   4   2      206.87      221.82     37.41 o 
 -16   5   2       30.05       79.87     41.81 o 
 -15   5   2       15.89       52.32     33.86 o 
 -14   5   2       23.45       22.30     37.46 o 
 -13   5   2      379.75      439.11     53.15 o 
 -12   5   2     2490.79     2947.89     95.03 o 
 -11   5   2      634.79      558.77     88.04 o 
 -10   5   2      440.31      387.62     92.21 o 
  -9   5   2       28.23       37.69     62.04 o 
  -8   5   2     2073.11     2035.64     66.46 o 
  -7   5   2     1671.91     1692.14     63.22 o 
  -6   5   2      159.90      177.92     28.66 o 
  -5   5   2       23.26       27.70     13.00 o 
  -4   5   2      244.25      221.59     30.11 o 
  -3   5   2        1.43       15.73      9.61 o 
  -2   5   2     5515.98     5501.43     60.07 o 
  -1   5   2     9421.23     9843.67     72.61 o 
   0   5   2     2410.63     2475.35     32.92 o 
   1   5   2      212.16      219.60     15.47 o 
   2   5   2       39.30       73.42     15.72 o 
   3   5   2       26.18       32.73     12.40 o 
   4   5   2     4735.78     4979.71     59.35 o 
   5   5   2     2359.40     2367.01     40.25 o 
   6   5   2     2021.86     2058.70     35.12 o 
   7   5   2      136.84      115.44     24.42 o 
   8   5   2      411.27      374.14     20.19 o 
   9   5   2      157.07      171.75     19.90 o 
  10   5   2        0.34        9.30     16.85 o 
  11   5   2       39.08       70.26     15.86 o 
  12   5   2       66.17       38.55     10.60 o 
  13   5   2      196.63      159.71     25.02 o 
  14   5   2      321.63      353.27     42.77 o 
  15   5   2       19.51       65.70     25.02 o 
 -15   6   2       22.79       34.60     28.24 o 
 -14   6   2      234.63      242.51     42.73 o 
 -13   6   2      289.97      224.45     41.75 o 
 -12   6   2      472.63      394.68     53.23 o 
 -11   6   2      952.11     1205.32     91.18 o 
 -10   6   2       26.96       25.10     34.77 o 
  -9   6   2       17.92       62.83     31.23 o 
  -8   6   2     1185.15      999.71     50.32 o 
  -7   6   2     1911.81     1680.76    183.14 o 
  -6   6   2       18.13       64.26     24.61 o 
  -5   6   2     1721.93     1775.27     34.19 o 
  -4   6   2      668.83      663.63     18.73 o 
  -3   6   2      710.22      646.82     19.45 o 
  -2   6   2       88.01      100.96     14.24 o 
  -1   6   2      489.53      524.51     20.99 o 
   0   6   2       16.65       35.20     13.47 o 
   1   6   2     2190.09     2205.45     42.20 o 
   2   6   2      199.05      220.18     24.89 o 
   3   6   2      220.89      226.08     19.01 o 
   4   6   2      263.02      290.62     19.62 o 
   5   6   2     3469.31     3509.68     47.55 o 
   6   6   2      994.85      949.04     29.85 o 
   7   6   2     2097.42     2179.85     44.86 o 
   8   6   2      584.77      568.32     28.88 o 
   9   6   2       59.99       61.30     16.66 o 
  10   6   2      100.14       78.95     17.07 o 
  11   6   2      244.66      302.88     21.96 o 
  12   6   2      603.19      576.77     46.33 o 
  13   6   2       38.31       57.18     18.09 o 
  14   6   2      279.44      323.53     63.75 o 
  15   6   2        7.38       26.49     34.64 o 
 -14   7   2      846.81      847.92     72.23 o 
 -13   7   2      106.84      150.17     46.32 o 
 -12   7   2       27.39       22.97     29.82 o 
 -11   7   2       49.08       45.36     45.14 o 
 -10   7   2      330.39      370.96     51.40 o 
  -9   7   2       16.91        0.00     31.44 o 
  -8   7   2      874.84      817.61     67.53 o 
  -7   7   2        8.25       48.12     34.65 o 
  -6   7   2     1984.39     2005.02     44.48 o 
  -5   7   2      497.97      524.69     19.37 o 
  -4   7   2      265.63      267.53     19.89 o 
  -3   7   2      350.18      348.47     19.03 o 
  -2   7   2      177.51      158.86     14.63 o 
  -1   7   2        4.38       39.40     14.87 o 
   0   7   2     4009.84     4055.34     58.50 o 
   1   7   2      993.63      945.27     28.30 o 
   2   7   2       58.43       63.27     15.67 o 
   3   7   2        9.23       24.26     11.59 o 
   4   7   2      134.63      144.51     21.16 o 
   5   7   2     1078.82     1064.69     39.83 o 
   6   7   2      482.12      499.65     27.45 o 
   7   7   2      236.69      209.63     17.08 o 
   8   7   2        9.39        9.16     26.75 o 
   9   7   2        0.01       29.40     12.40 o 
  10   7   2      125.50      128.98     24.83 o 
  11   7   2      391.30      387.82     23.71 o 
  12   7   2     2535.00     2638.93     57.25 o 
  13   7   2      460.73      437.56     63.58 o 
  14   7   2        5.86       57.93     33.75 o 
 -13   8   2      204.34      168.44     42.19 o 
 -12   8   2      205.16      159.33     37.83 o 
 -11   8   2       15.00        0.00     27.46 o 
 -10   8   2        5.28       52.81     44.54 o 
  -9   8   2        9.20       56.41     30.75 o 
  -8   8   2     1764.15     1572.91     92.91 o 
  -7   8   2     3169.67     3289.32    150.76 o 
  -6   8   2       94.69       93.51     11.16 o 
  -5   8   2      103.76       95.95     13.00 o 
  -4   8   2       55.39       60.37     15.87 o 
  -3   8   2        2.79       33.10     13.73 o 
  -2   8   2      405.92      441.92     34.82 o 
  -1   8   2      437.12      406.67     24.75 o 
   0   8   2      344.55      341.64     21.60 o 
   1   8   2      785.57      759.87     29.96 o 
   2   8   2      172.46      192.17     19.71 o 
   3   8   2      207.23      183.48     34.22 o 
   4   8   2     1646.13     1703.68     44.23 o 
   5   8   2     1718.98     1626.31     47.22 o 
   6   8   2      265.43      248.50     41.53 o 
   7   8   2      220.15      192.55     20.48 o 
   8   8   2      546.73      517.03     27.79 o 
   9   8   2        2.45       23.30     15.91 o 
  10   8   2      217.92      211.07     21.22 o 
  11   8   2      360.10      409.97     34.27 o 
  12   8   2       82.60       74.93     43.27 o 
  13   8   2      152.62      154.27     40.35 o 
 -12   9   2       92.06      157.28     43.02 o 
 -11   9   2        4.18       26.74     28.76 o 
 -10   9   2       34.34       98.12     33.74 o 
  -9   9   2       25.12       85.84     47.09 o 
  -8   9   2      350.61      353.67     55.78 o 
  -7   9   2       55.09       40.91      8.54 o 
  -6   9   2      243.70      201.10     28.83 o 
  -5   9   2      283.33      288.84     18.75 o 
  -4   9   2      401.12      413.91     37.53 o 
  -3   9   2       58.95       53.31     12.97 o 
  -2   9   2     1176.42     1180.49     40.07 o 
  -1   9   2     3166.33     3240.59     80.95 o 
   0   9   2      833.98      818.60     33.04 o 
   1   9   2        8.91       24.63     17.13 o 
   2   9   2       42.30       68.53     20.10 o 
   3   9   2      485.57      480.15     25.14 o 
   4   9   2      254.20      184.38     28.81 o 
   5   9   2      552.69      526.72     34.51 o 
   6   9   2      335.81      325.62     24.45 o 
   7   9   2       38.76       55.28     17.82 o 
   8   9   2       13.33       17.35     20.08 o 
   9   9   2       30.40       43.19     23.75 o 
  10   9   2       17.84       15.91     11.98 o 
  11   9   2       12.71       34.21     17.61 o 
  12   9   2        2.93       17.00     33.22 o 
 -11  10   2       22.60       64.36     31.61 o 
 -10  10   2        4.56       40.42     32.82 o 
  -9  10   2      383.86      378.47     54.24 o 
  -8  10   2      457.66      596.31     59.25 o 
  -7  10   2      258.13      297.34     19.18 o 
  -6  10   2       83.73       91.72     21.98 o 
  -5  10   2        6.29       31.60     10.98 o 
  -4  10   2      128.16      120.53     14.39 o 
  -3  10   2      364.65      369.85     25.99 o 
  -2  10   2     1105.18     1148.34     49.47 o 
  -1  10   2       76.62       57.52     23.97 o 
   0  10   2      660.92      663.40     55.76 o 
   1  10   2      137.41      127.56     17.67 o 
   2  10   2       52.60       33.43     17.66 o 
   3  10   2        3.22       15.70     12.55 o 
   4  10   2      164.23      127.75     32.86 o 
   5  10   2      111.20      133.02     19.08 o 
   6  10   2      937.52      884.00     51.65 o 
   7  10   2      126.61       86.86     30.86 o 
   8  10   2      487.21      504.80     42.52 o 
   9  10   2      113.01       70.64     19.55 o 
  10  10   2       58.18       77.99     46.99 o 
  -9  11   2      616.20      594.09     66.04 o 
  -8  11   2       50.72       36.58     29.78 o 
  -7  11   2        0.13        3.97     30.92 o 
  -6  11   2       96.87       98.69     27.08 o 
  -5  11   2      414.76      405.40     27.05 o 
  -4  11   2       43.16       59.89     16.00 o 
  -3  11   2      461.90      510.89     26.70 o 
  -2  11   2      265.72      263.55     44.76 o 
  -1  11   2       48.33       32.27     13.53 o 
   0  11   2       10.09       13.04     15.06 o 
   1  11   2       28.87       28.52     16.65 o 
   2  11   2       18.11       65.16     22.84 o 
   3  11   2       28.40       51.50     15.66 o 
   4  11   2        0.18       25.85     10.05 o 
   5  11   2        1.75       38.74     16.13 o 
   6  11   2       24.09       20.06     16.87 o 
   7  11   2      257.84      276.13     33.15 o 
   8  11   2       97.32       89.71     29.28 o 
  -6  12   2       60.39      105.88     49.32 o 
  -5  12   2      102.10      105.26     41.75 o 
  -4  12   2      234.33      318.97     32.82 o 
  -3  12   2      173.57      119.74     30.69 o 
  -2  12   2       87.80       75.93     20.82 o 
  -1  12   2       74.87       70.15     19.97 o 
   0  12   2        3.26       52.36     24.69 o 
   1  12   2      349.48      288.76     55.27 o 
   2  12   2      726.71      748.43     45.90 o 
   3  12   2      169.99      197.43     31.38 o 
   4  12   2        4.93       33.91     16.07 o 
   5  12   2        5.83       50.28     29.79 o 
 -17   1   3        4.53       28.84     16.56 o 
 -16   1   3     1002.27     1181.54     59.81 o 
 -15   1   3      120.37      129.59     30.23 o 
 -14   1   3      108.56      109.25     13.34 o 
 -13   1   3      254.86      200.74     16.58 o 
 -12   1   3      262.60      208.61     16.20 o 
 -11   1   3      119.79       90.45     12.15 o 
 -10   1   3      927.76      801.55     25.73 o 
  -9   1   3     6391.50     6613.54     62.80 o 
  -8   1   3      110.28       99.80      9.61 o 
  -7   1   3       34.26       30.90      8.83 o 
  -6   1   3       56.66       57.68      9.78 o 
  -5   1   3       19.63       37.35     10.26 o 
  -4   1   3      170.88      159.14     11.41 o 
  -3   1   3     9713.91     9786.25     74.17 o 
  -2   1   3      193.64      118.21     10.69 o 
  -1   1   3      310.41      351.11     22.71 o 
   0   1   3       30.47       38.81     13.87 o 
   1   1   3      146.52      147.58     15.16 o 
   2   1   3     1206.29     1260.90     25.21 o 
   3   1   3     1364.78     1370.18     28.81 o 
   4   1   3     7945.32     8214.77     93.58 o 
   5   1   3     1357.63     1484.92     32.21 o 
   6   1   3      112.33       95.84     18.16 o 
   7   1   3     1490.65     1515.34     35.20 o 
   8   1   3      143.65      145.52     17.10 o 
   9   1   3     1259.30     1160.39     35.13 o 
  10   1   3      975.22      893.43     35.74 o 
  11   1   3      888.26      887.93     35.68 o 
  12   1   3       17.44       27.97     15.80 o 
  13   1   3      274.06      233.16     21.79 o 
  14   1   3      508.61      498.63     36.95 o 
  15   1   3       78.92       45.88     40.27 o 
  16   1   3       19.35       55.52     56.92 o 
 -17   2   3      741.65      857.86     66.56 o 
 -16   2   3      160.84      157.91     35.99 o 
 -15   2   3       10.25       28.06     22.74 o 
 -14   2   3      382.27      338.19     21.60 o 
 -13   2   3        9.47       32.89     17.10 o 
 -12   2   3       15.77       44.56     15.60 o 
 -11   2   3      598.75      510.60     43.97 o 
 -10   2   3     4174.90     4118.08     64.79 o 
  -9   2   3       29.63       42.85     17.34 o 
  -8   2   3      394.10      361.39     18.81 o 
  -7   2   3     2400.41     2173.75     35.38 o 
  -6   2   3      559.21      560.29     20.83 o 
  -5   2   3     5077.87     5059.00     55.37 o 
  -4   2   3        5.66       12.47      7.38 o 
  -3   2   3     1640.22     1576.02     22.98 o 
  -2   2   3      643.46      558.89     18.99 o 
  -1   2   3     2137.69     2273.85     28.68 o 
   0   2   3     3622.45     3702.31     33.58 o 
   1   2   3     2467.44     2540.11     31.15 o 
   2   2   3     4622.68     4840.91     42.77 o 
   3   2   3      433.39      460.70     24.32 o 
   4   2   3      126.82      112.56     13.93 o 
   5   2   3     3632.51     3868.36     47.25 o 
   6   2   3     1527.74     1556.80     32.29 o 
   7   2   3      177.57      161.93     16.79 o 
   8   2   3     1023.12     1015.86     31.42 o 
   9   2   3       32.13       33.77     18.75 o 
  10   2   3      119.52       89.91     23.02 o 
  11   2   3     1619.48     1548.29     49.66 o 
  12   2   3     1085.04     1099.62     43.95 o 
  13   2   3       69.86       42.37     19.51 o 
  14   2   3        1.25        9.11     14.24 o 
  15   2   3       20.53       29.92     19.21 o 
  16   2   3        3.44       42.01     19.43 o 
 -16   3   3      327.59      306.65     44.84 o 
 -15   3   3      737.17      933.84     60.00 o 
 -14   3   3      177.12      198.76     32.58 o 
 -13   3   3       16.58       18.74     10.71 o 
 -12   3   3      376.55      405.61     16.44 o 
 -11   3   3      162.14      194.08     63.99 o 
 -10   3   3       25.26       89.76     27.07 o 
  -9   3   3     1255.61     1288.20     51.60 o 
  -8   3   3     1041.92     1068.26     61.77 o 
  -7   3   3       59.91       71.92     21.14 o 
  -6   3   3       55.80       28.10     15.85 o 
  -5   3   3     2327.50     2183.28     34.42 o 
  -4   3   3     3277.51     3343.57     30.13 o 
  -3   3   3        8.72       32.91      9.77 o 
  -2   3   3     1118.80     1101.38     21.79 o 
  -1   3   3      203.80      238.45     16.01 o 
   0   3   3     1844.64     1959.93     28.11 o 
   1   3   3       48.31       38.99      9.47 o 
   2   3   3      835.24      887.98     23.76 o 
   3   3   3     2112.89     2202.49     35.03 o 
   4   3   3       29.20       59.10     14.37 o 
   5   3   3      306.39      275.61     25.73 o 
   6   3   3     1531.91     1632.18     36.03 o 
   7   3   3     1036.82      981.60     31.06 o 
   8   3   3      156.73      147.31     32.87 o 
   9   3   3     1018.74      944.06     40.10 o 
  10   3   3      741.52      723.72     36.15 o 
  11   3   3      742.10      741.85     31.63 o 
  12   3   3      343.30      354.98     26.57 o 
  13   3   3        6.09       48.88     18.18 o 
  14   3   3       59.69       40.31     19.97 o 
  15   3   3      110.45       87.74     28.94 o 
  16   3   3       54.72       97.34     32.33 o 
 -16   4   3        0.00       28.97     23.96 o 
 -15   4   3      158.36      219.35     44.05 o 
 -14   4   3       34.32       65.06     27.13 o 
 -13   4   3      755.40      739.33     66.35 o 
 -12   4   3      161.60      194.90     30.15 o 
 -11   4   3      156.08      221.67     46.08 o 
 -10   4   3      207.80      217.47     55.12 o 
  -9   4   3      718.75      669.19     64.78 o 
  -8   4   3     1146.22     1151.14     47.81 o 
  -7   4   3       44.73       51.27     20.71 o 
  -6   4   3       63.20      100.63     27.33 o 
  -5   4   3      296.11      220.29     15.25 o 
  -4   4   3     4281.53     4578.34     60.99 o 
  -3   4   3        5.87       23.92     10.23 o 
  -2   4   3     2630.41     2545.33     37.13 o 
  -1   4   3      964.14      929.97     21.77 o 
   0   4   3      346.79      386.45     24.64 o 
   1   4   3      521.94      664.99     41.36 o 
   2   4   3     1597.97     1679.24     29.77 o 
   3   4   3     3633.72     3666.29     49.66 o 
   4   4   3      216.88      191.21     28.88 o 
   5   4   3     1342.53     1265.52     37.65 o 
   6   4   3     1513.58     1543.88     40.15 o 
   7   4   3      556.03      489.49     28.79 o 
   8   4   3      428.29      450.88     41.86 o 
   9   4   3        0.10       41.92     22.86 o 
  10   4   3      894.55      864.68     48.22 o 
  11   4   3      194.23      165.02     39.95 o 
  12   4   3        2.56       29.94     17.03 o 
  13   4   3      748.37      738.04     37.48 o 
  14   4   3      690.61      558.44     40.75 o 
  15   4   3      335.27      424.00     34.15 o 
 -16   5   3        1.49       29.97     36.71 o 
 -15   5   3        8.54       37.27     27.45 o 
 -14   5   3      140.09      163.59     40.37 o 
 -13   5   3      267.23      267.99     42.72 o 
 -12   5   3       17.54       31.24     30.12 o 
 -11   5   3     1876.91     2041.25    111.32 o 
 -10   5   3      584.72      546.41     41.30 o 
  -9   5   3       51.48       99.68     37.10 o 
  -8   5   3     1654.43     1646.00     79.75 o 
  -7   5   3     1091.23     1095.47     50.86 o 
  -6   5   3       56.72       86.38     31.03 o 
  -5   5   3      119.36      138.53      9.97 o 
  -4   5   3     2768.86     2599.61     95.29 o 
  -3   5   3      226.49      227.63     17.72 o 
  -2   5   3     1374.27     1477.02     28.38 o 
  -1   5   3     1949.97     1878.00     31.52 o 
   0   5   3       10.83       19.08     13.04 o 
   1   5   3      143.82      138.79     19.92 o 
   2   5   3      226.21      270.33     23.44 o 
   3   5   3     8167.52     8931.93    103.11 o 
   4   5   3      104.78      106.59     16.00 o 
   5   5   3     1291.56     1237.18     30.78 o 
   6   5   3      883.13      843.62     42.57 o 
   7   5   3      103.12      105.89     19.91 o 
   8   5   3      400.02      360.68     42.53 o 
   9   5   3      342.31      334.38     27.77 o 
  10   5   3       59.12       57.45     20.36 o 
  11   5   3      218.73      204.93     45.25 o 
  12   5   3      336.42      310.82     28.10 o 
  13   5   3        8.91       33.44     13.17 o 
  14   5   3       48.90       62.66     28.83 o 
  15   5   3       92.28       75.81     24.88 o 
 -15   6   3       26.94       35.43     31.83 o 
 -14   6   3       52.71       39.41     29.15 o 
 -13   6   3       79.45      117.93     43.26 o 
 -12   6   3      536.22      648.03     71.08 o 
 -11   6   3       72.86       38.10     32.74 o 
 -10   6   3       69.24       82.74     35.20 o 
  -9   6   3      286.33      255.70     42.80 o 
  -8   6   3        7.19       63.88     24.63 o 
  -7   6   3      625.34      621.27     47.77 o 
  -6   6   3     3627.20     3618.69     85.38 o 
  -5   6   3      488.82      437.18     17.08 o 
  -4   6   3       11.15       13.52     11.16 o 
  -3   6   3       62.43       53.41     11.69 o 
  -2   6   3       79.63       52.32     13.20 o 
  -1   6   3        4.37       19.21     12.76 o 
   0   6   3     1624.68     1641.69     34.91 o 
   1   6   3     4271.41     4237.52     64.56 o 
   2   6   3        0.87       35.39     12.87 o 
   3   6   3       29.34       52.01     16.33 o 
   4   6   3       34.86       39.92     17.65 o 
   5   6   3      169.03      131.24     18.76 o 
   6   6   3      791.87      785.81     31.61 o 
   7   6   3     1491.86     1559.52     44.76 o 
   8   6   3      121.75      119.85     16.07 o 
   9   6   3       35.47       30.86     15.45 o 
  10   6   3      157.50      129.48     20.50 o 
  11   6   3       48.21       48.90     15.20 o 
  12   6   3       83.32       91.04     19.70 o 
  13   6   3        0.41       39.75     16.54 o 
  14   6   3      209.58      173.77     30.23 o 
 -14   7   3      106.07       62.25     41.96 o 
 -13   7   3       37.90       56.27     34.03 o 
 -12   7   3        0.61       60.37     32.70 o 
 -11   7   3      318.62      350.17     55.56 o 
 -10   7   3       52.87       85.98     47.51 o 
  -9   7   3        0.91       91.80     51.70 o 
  -8   7   3      134.81      158.26     44.92 o 
  -7   7   3      677.18      712.51     62.60 o 
  -6   7   3       69.30       61.27     13.29 o 
  -5   7   3      464.76      460.32     24.35 o 
  -4   7   3      840.35      784.27     56.96 o 
  -3   7   3        9.36       32.53     14.89 o 
  -2   7   3        5.29       50.57     15.53 o 
  -1   7   3      216.03      230.24     19.90 o 
   0   7   3      110.04       92.01     16.83 o 
   1   7   3      147.04      131.90     16.25 o 
   2   7   3      868.80      863.11     32.65 o 
   3   7   3        2.37       30.70     15.24 o 
   4   7   3       52.71       86.38     18.22 o 
   5   7   3      338.05      373.78     35.76 o 
   6   7   3       57.96       43.26     16.30 o 
   7   7   3       41.69       22.79     21.58 o 
   8   7   3       88.81       85.88     18.27 o 
   9   7   3       26.95       20.26     28.13 o 
  10   7   3       11.04       47.87     21.99 o 
  11   7   3        0.63       31.98     14.76 o 
  12   7   3      365.34      373.14     34.78 o 
  13   7   3        5.84       33.14     21.70 o 
 -13   8   3      891.02      898.13     75.56 o 
 -12   8   3      364.18      505.18     61.42 o 
 -11   8   3      145.36      189.75     39.72 o 
 -10   8   3        1.54       63.36     33.82 o 
  -9   8   3      325.91      351.11     49.54 o 
  -8   8   3        0.29       73.49     31.75 o 
  -7   8   3      994.84      996.65     74.86 o 
  -6   8   3     2443.29     2542.27     59.02 o 
  -5   8   3      131.99       98.62     12.63 o 
  -4   8   3        1.32       24.14     12.33 o 
  -3   8   3      341.16      321.56     19.80 o 
  -2   8   3       86.22       94.69     15.06 o 
  -1   8   3        1.89       57.12     22.20 o 
   0   8   3      761.46      812.21     32.59 o 
   1   8   3     3694.20     3794.01     96.96 o 
   2   8   3      116.37      128.55     17.56 o 
   3   8   3     1034.56     1026.91     37.29 o 
   4   8   3       51.56       76.65     16.14 o 
   5   8   3      298.10      268.92     19.35 o 
   6   8   3       82.85       70.23     20.01 o 
   7   8   3     1133.72     1145.04     48.63 o 
   8   8   3      625.29      657.23     27.47 o 
   9   8   3        0.80       52.57     26.11 o 
  10   8   3      150.15      122.45     16.78 o 
  11   8   3      135.46      134.94     25.70 o 
  12   8   3       39.98       28.41     15.13 o 
 -12   9   3      114.31      124.33     56.68 o 
 -11   9   3       35.39       30.71     30.11 o 
 -10   9   3       17.36       26.77     31.33 o 
  -9   9   3      146.57       55.61     33.93 o 
  -8   9   3      131.11      195.31     56.11 o 
  -7   9   3     1058.02     1091.89     68.96 o 
  -6   9   3      364.48      380.60     20.38 o 
  -5   9   3       11.80       43.37     13.20 o 
  -4   9   3      219.42      179.44     19.24 o 
  -3   9   3     1269.45     1289.03     41.55 o 
  -2   9   3     1483.55     1542.72     60.20 o 
  -1   9   3     1036.97     1019.51     32.99 o 
   0   9   3      348.69      301.39     21.44 o 
   1   9   3      139.15      155.33     19.76 o 
   2   9   3       10.93       32.07     16.12 o 
   3   9   3      652.59      590.23     31.16 o 
   4   9   3      246.94      269.54     25.54 o 
   5   9   3      748.29      652.62     34.84 o 
   6   9   3       17.39       36.15     13.72 o 
   7   9   3       10.12       19.55     12.97 o 
   8   9   3      591.33      591.37     29.18 o 
   9   9   3      309.68      320.33     35.04 o 
  10   9   3       16.10       51.73     26.01 o 
  11   9   3        0.00       51.49     24.64 o 
 -10  10   3       95.98       73.68     42.51 o 
  -9  10   3      170.70      146.42     38.75 o 
  -8  10   3       52.18       37.43     31.33 o 
  -7  10   3       75.61       72.57     31.96 o 
  -6  10   3       17.25       30.53      9.16 o 
  -5  10   3      259.02      256.83     19.85 o 
  -4  10   3      371.67      361.93     20.67 o 
  -3  10   3      111.29       86.85     25.21 o 
  -2  10   3       96.84      114.65     20.85 o 
  -1  10   3       44.71       38.37     29.59 o 
   0  10   3        0.33       34.29     17.75 o 
   1  10   3        1.93       11.00     14.07 o 
   2  10   3      120.30       72.40     15.37 o 
   3  10   3       15.44       19.96     19.15 o 
   4  10   3      247.93      256.13     25.41 o 
   5  10   3      406.63      354.05     28.19 o 
   6  10   3      341.74      311.75     27.12 o 
   7  10   3       49.16       47.95     16.37 o 
   8  10   3        2.87       29.78     31.16 o 
   9  10   3       14.29       74.61     24.09 o 
  -8  11   3        9.17       56.76     29.67 o 
  -7  11   3       60.44       90.40     43.55 o 
  -6  11   3        2.18       45.17     29.69 o 
  -5  11   3       45.48       42.79     14.75 o 
  -4  11   3        5.22       26.26     21.83 o 
  -3  11   3        0.93       24.55     13.97 o 
  -2  11   3        4.18       16.31     15.26 o 
  -1  11   3       67.51       78.20     19.11 o 
   0  11   3      446.03      445.51     43.76 o 
   1  11   3      109.76      113.83     22.68 o 
   2  11   3       59.01       56.55     47.84 o 
   3  11   3        9.40       38.36     16.67 o 
   4  11   3        6.29       19.92     15.83 o 
   5  11   3      108.32       71.49     24.40 o 
   6  11   3       65.63      104.07     21.92 o 
   7  11   3       38.94       50.19     22.34 o 
  -5  12   3      168.49      156.36     38.20 o 
  -4  12   3        8.99       22.76     14.38 o 
  -3  12   3      126.69       91.00     18.95 o 
  -2  12   3        1.38       11.84     14.34 o 
  -1  12   3      130.58      100.65     23.28 o 
   0  12   3      134.61       95.37     41.72 o 
   1  12   3        5.99       25.46     15.10 o 
   2  12   3      440.01      510.67     99.28 o 
   3  12   3      176.13      115.21     23.02 o 
   4  12   3      142.56      225.39     43.86 o 
 -17   0   4      126.65      181.12     30.56 o 
 -16   0   4       78.85       81.18     27.70 o 
 -15   0   4      315.41      358.93     48.24 o 
 -14   0   4     1718.54     1910.90     58.07 o 
 -13   0   4      488.86      583.78     46.65 o 
 -12   0   4      439.48      387.29     27.08 o 
 -11   0   4       65.67      108.62     19.11 o 
 -10   0   4      537.37      484.05     80.46 o 
  -9   0   4     3401.08     3580.61     84.10 o 
  -8   0   4     1448.34     1295.24     34.11 o 
  -7   0   4      592.83      604.91     25.36 o 
  -6   0   4      422.42      416.96     40.60 o 
  -5   0   4     1595.61     1602.08     32.86 o 
  -4   0   4     1289.49     1414.30     30.79 o 
  -3   0   4    12634.71    13566.20    124.44 o 
  -2   0   4    10863.87    10850.00    134.99 o 
  -1   0   4     1076.83     1170.90     39.87 o 
   0   0   4       15.25       46.00     25.64 o 
   1   0   4     1299.20     1199.41     38.31 o 
   2   0   4     3177.27     3440.24    140.94 o 
   3   0   4      118.02       53.62     30.54 o 
   4   0   4     7829.28     7942.68    151.39 o 
   5   0   4       13.74       59.91     41.64 o 
   6   0   4     3938.05     4050.20     85.22 o 
   7   0   4      828.06      875.95     43.52 o 
   8   0   4       79.78      156.19     39.83 o 
   9   0   4      104.03       68.32     29.26 o 
  10   0   4        1.18       59.08     33.08 o 
  11   0   4        0.07       58.04     28.88 o 
  12   0   4     2427.08     2371.65    124.16 o 
  13   0   4     3215.37     3514.55    108.71 o 
  14   0   4       48.05        7.32     31.00 o 
  15   0   4      168.95      188.08     46.64 o 
  16   0   4       23.25       47.11     29.89 o 
 -17   1   4       58.47       58.01     22.65 o 
 -16   1   4      352.22      421.94     36.50 o 
 -15   1   4        2.33       29.69     12.15 o 
 -14   1   4      765.32      758.47     21.36 o 
 -13   1   4      918.75      939.64     33.34 o 
 -12   1   4       11.95       25.87     10.01 o 
 -11   1   4        0.20       37.46     11.55 o 
 -10   1   4      989.77      978.92     23.71 o 
  -9   1   4     2750.84     2684.43     47.73 o 
  -8   1   4      791.01      752.07     22.05 o 
  -7   1   4     5238.16     5173.84     64.83 o 
  -6   1   4       16.15       20.78     12.70 o 
  -5   1   4      564.19      545.20     20.23 o 
  -4   1   4       47.49       52.20      9.33 o 
  -3   1   4       18.01        9.44      8.10 o 
  -2   1   4       30.52       28.84     12.27 o 
  -1   1   4      409.79      452.09     22.21 o 
   0   1   4      152.12      151.66     19.96 o 
   1   1   4     1368.52     1370.33     27.35 o 
   2   1   4       73.84       81.38     14.34 o 
   3   1   4     1175.06     1197.16     28.57 o 
   4   1   4       81.32      131.62     24.80 o 
   5   1   4     3666.80     3739.10     53.36 o 
   6   1   4      467.58      441.73     33.37 o 
   7   1   4      344.40      325.09     25.61 o 
   8   1   4        2.65       65.13     24.27 o 
   9   1   4      106.16       91.31     18.86 o 
  10   1   4       21.96       30.50     19.54 o 
  11   1   4      628.06      600.75     31.28 o 
  12   1   4       81.15       53.03     20.69 o 
  13   1   4       78.50       67.01     32.22 o 
  14   1   4       18.73       20.68     21.78 o 
  15   1   4       68.53       79.07     28.47 o 
  16   1   4       23.45       15.67     19.39 o 
 -16   2   4      669.70      737.14     56.98 o 
 -15   2   4      291.84      289.07     51.96 o 
 -14   2   4      262.75      214.82     19.09 o 
 -13   2   4       31.72       28.94     13.48 o 
 -12   2   4      107.44      141.79     16.06 o 
 -11   2   4       87.58       84.98     15.46 o 
 -10   2   4      264.79      220.90     20.21 o 
  -9   2   4       15.88       17.73     13.91 o 
  -8   2   4     1082.43      987.25     24.08 o 
  -7   2   4     5204.70     4906.57     75.93 o 
  -6   2   4     4416.13     4565.43     50.61 o 
  -5   2   4      654.90      649.18     18.46 o 
  -4   2   4      409.55      413.50     23.32 o 
  -3   2   4      143.27      119.55     12.01 o 
  -2   2   4      276.90      309.64     18.76 o 
  -1   2   4    14814.33    16134.03    158.01 o 
   0   2   4     5771.77     5728.30    100.40 o 
   1   2   4      863.96      867.34     32.69 o 
   2   2   4       54.34       71.08     17.73 o 
   3   2   4       48.66       83.00     17.62 o 
   4   2   4      311.22      306.42     23.90 o 
   5   2   4      179.19      191.14     19.78 o 
   6   2   4       58.67       53.34     19.22 o 
   7   2   4      119.11      108.17     16.61 o 
   8   2   4       58.93       55.20     24.28 o 
   9   2   4       29.15       77.75     22.21 o 
  10   2   4      674.99      648.44     40.05 o 
  11   2   4     1338.92     1365.62     48.27 o 
  12   2   4       27.96       29.26     18.56 o 
  13   2   4        6.89       58.61     19.40 o 
  14   2   4        0.31       46.33     23.88 o 
  15   2   4      142.15       96.33     25.01 o 
 -16   3   4      723.17      842.52     62.24 o 
 -15   3   4      527.20      641.63     63.81 o 
 -14   3   4       70.58       58.24     34.22 o 
 -13   3   4       67.78       41.15     17.72 o 
 -12   3   4        0.87        0.31     17.46 o 
 -11   3   4      201.16      159.61     11.86 o 
 -10   3   4     3971.54     3784.88     47.87 o 
  -9   3   4      140.85      131.35     19.71 o 
  -8   3   4     3774.26     3749.17     59.39 o 
  -7   3   4       50.75       38.30      8.88 o 
  -6   3   4      328.14      296.68     13.00 o 
  -5   3   4       97.44      115.44     12.03 o 
  -4   3   4       97.42       65.40     10.88 o 
  -3   3   4     2648.43     2637.44     78.97 o 
  -2   3   4      221.79      214.42     20.92 o 
  -1   3   4      167.29      232.30     23.78 o 
   0   3   4     5955.31     6177.23     63.19 o 
   1   3   4     1027.55     1025.83     23.95 o 
   2   3   4     1623.35     1658.07     36.45 o 
   3   3   4     6280.05     6817.10     84.59 o 
   4   3   4     7236.32     7586.87     68.60 o 
   5   3   4       26.53       20.50     21.28 o 
   6   3   4     1558.73     1467.04     35.99 o 
   7   3   4     2168.42     2141.20     49.62 o 
   8   3   4       65.27       92.66     20.46 o 
   9   3   4      322.32      299.61     24.52 o 
  10   3   4     1971.36     1729.84     95.16 o 
  11   3   4      565.86      491.02     44.97 o 
  12   3   4       96.76      124.61     21.47 o 
  13   3   4      135.31       97.40     22.29 o 
  14   3   4       25.59       70.62     28.26 o 
  15   3   4       48.52       58.57     21.18 o 
 -16   4   4      341.65      366.78     47.10 o 
 -15   4   4      158.06      184.28     36.12 o 
 -14   4   4       70.03       78.70     27.11 o 
 -13   4   4      551.36      595.62     47.56 o 
 -12   4   4       95.55       84.48     26.67 o 
 -11   4   4      950.36      929.00     49.01 o 
 -10   4   4      807.99      744.05     46.47 o 
  -9   4   4     1145.72     1002.41     49.23 o 
  -8   4   4      184.77      155.91     25.93 o 
  -7   4   4        8.50       55.53     23.13 o 
  -6   4   4      180.80      162.60     28.61 o 
  -5   4   4     1584.95     1493.62     28.07 o 
  -4   4   4     1352.10     1372.94     28.26 o 
  -3   4   4      443.87      363.64     23.44 o 
  -2   4   4       30.36       67.16     17.63 o 
  -1   4   4      882.97      895.79     27.04 o 
   0   4   4     1860.17     2116.92     38.70 o 
   1   4   4      435.16      436.53     24.14 o 
   2   4   4     1007.11     1065.37     27.71 o 
   3   4   4     8249.32     8716.06    101.80 o 
   4   4   4     4709.68     5165.37     85.52 o 
   5   4   4       50.96       79.73     19.89 o 
   6   4   4      737.18      715.24     36.04 o 
   7   4   4     2445.44     2153.07     61.58 o 
   8   4   4      727.85      785.61     41.39 o 
   9   4   4      627.91      548.25     29.53 o 
  10   4   4      611.53      576.64     34.02 o 
  11   4   4      265.54      193.78     29.69 o 
  12   4   4        8.34       51.14     20.35 o 
  13   4   4      142.51       94.61     18.77 o 
  14   4   4      113.94       94.08     64.76 o 
  15   4   4       42.21       43.56     20.40 o 
 -15   5   4       77.71      139.62     33.31 o 
 -14   5   4        2.00       20.27     35.43 o 
 -13   5   4      591.82      657.25     49.88 o 
 -12   5   4       32.08       69.52     30.28 o 
 -11   5   4      102.32       98.85     33.78 o 
 -10   5   4      957.19      890.00     87.24 o 
  -9   5   4       67.99       54.10     22.02 o 
  -8   5   4      395.59      403.91     37.42 o 
  -7   5   4        2.21       33.97     24.36 o 
  -6   5   4      154.75      122.85     15.75 o 
  -5   5   4      578.61      502.69     16.65 o 
  -4   5   4     9401.96     9869.84     87.02 o 
  -3   5   4     5649.73     5961.39     72.69 o 
  -2   5   4      596.75      614.93     21.32 o 
  -1   5   4      646.21      642.86     23.30 o 
   0   5   4      210.70      204.93     20.49 o 
   1   5   4     1508.98     1598.18     57.06 o 
   2   5   4     2524.17     2580.08     46.44 o 
   3   5   4     2417.64     2548.93     52.49 o 
   4   5   4      106.67      107.53     18.05 o 
   5   5   4       18.92       51.57     20.07 o 
   6   5   4      270.75      231.24     22.44 o 
   7   5   4      522.24      533.27     36.22 o 
   8   5   4      358.62      309.24     27.52 o 
   9   5   4       55.96       50.41     14.22 o 
  10   5   4       77.92       75.24     38.97 o 
  11   5   4       39.05       50.78     16.80 o 
  12   5   4      220.68      169.59     37.85 o 
  13   5   4     1124.41     1179.88     68.31 o 
  14   5   4      882.40      953.11     88.02 o 
 -15   6   4        2.13        7.56     25.18 o 
 -14   6   4       22.62       61.22     38.49 o 
 -13   6   4      807.87      931.21     84.32 o 
 -12   6   4       71.79       44.52     30.89 o 
 -11   6   4      547.80      456.01     45.84 o 
 -10   6   4     1145.63     1000.18     81.75 o 
  -9   6   4        1.42       59.47     34.53 o 
  -8   6   4        9.64       14.05     34.86 o 
  -7   6   4      325.36      309.08     73.33 o 
  -6   6   4     2166.47     2057.42     54.17 o 
  -5   6   4      828.88      768.89     33.14 o 
  -4   6   4      576.04      610.17     23.58 o 
  -3   6   4      224.74      235.11     19.75 o 
  -2   6   4      467.43      470.65     34.25 o 
  -1   6   4      598.61      547.16     24.35 o 
   0   6   4       74.77       99.65     18.86 o 
   1   6   4       18.62       44.27     15.20 o 
   2   6   4      231.73      209.00     21.62 o 
   3   6   4      408.02      401.96     24.41 o 
   4   6   4      651.61      696.64     31.40 o 
   5   6   4     1022.50     1086.58     40.66 o 
   6   6   4     1172.33     1297.16     45.48 o 
   7   6   4      122.31      113.14     17.32 o 
   8   6   4      463.95      439.54     26.73 o 
   9   6   4      483.19      467.83     29.78 o 
  10   6   4        0.05       38.00     17.21 o 
  11   6   4       76.72       63.74     14.25 o 
  12   6   4      248.34      194.25     30.57 o 
  13   6   4       64.88       89.51     36.29 o 
  14   6   4       78.86       75.40     26.37 o 
 -14   7   4       12.27       27.61     28.67 o 
 -13   7   4       90.09       93.64     42.33 o 
 -12   7   4        5.34       17.23     30.20 o 
 -11   7   4      740.39      760.51     75.72 o 
 -10   7   4      177.58      109.27     34.02 o 
  -9   7   4        5.85        9.85     31.14 o 
  -8   7   4        6.28       53.31     31.56 o 
  -7   7   4       42.57       38.84     31.81 o 
  -6   7   4     3357.46     3418.95    105.73 o 
  -5   7   4     2093.45     2028.97     56.51 o 
  -4   7   4      119.07       92.86     14.76 o 
  -3   7   4      736.64      800.30     30.58 o 
  -2   7   4      165.48      135.97     19.16 o 
  -1   7   4       43.48       65.97     17.20 o 
   0   7   4      567.50      490.75     27.09 o 
   1   7   4     5691.06     5687.73    110.41 o 
   2   7   4      103.88       84.49     25.36 o 
   3   7   4        1.39       20.29     15.95 o 
   4   7   4       73.81       56.84     17.57 o 
   5   7   4       45.80       32.41     26.21 o 
   6   7   4      121.23      148.02     27.05 o 
   7   7   4        0.09       22.27     15.81 o 
   8   7   4      146.22      165.54     22.61 o 
   9   7   4      779.07      835.73     37.94 o 
  10   7   4      278.50      308.79     28.28 o 
  11   7   4        0.43       27.39     44.93 o 
  12   7   4        1.56       40.05     28.09 o 
  13   7   4      176.75      201.99     29.86 o 
 -13   8   4      485.08      586.38     62.85 o 
 -12   8   4       93.89      130.96     43.29 o 
 -11   8   4      216.00      188.12     43.61 o 
 -10   8   4      634.13      710.13     57.51 o 
  -9   8   4      377.33      424.03     55.82 o 
  -8   8   4        4.12       13.23     27.21 o 
  -7   8   4       28.67       26.83     28.13 o 
  -6   8   4      613.17      612.22     21.49 o 
  -5   8   4       87.67       93.64     13.79 o 
  -4   8   4       37.36       55.60     13.51 o 
  -3   8   4      538.78      490.64     27.02 o 
  -2   8   4        0.12       21.10     16.32 o 
  -1   8   4       57.59      103.25     16.93 o 
   0   8   4       36.39       69.70     17.42 o 
   1   8   4     1890.04     1987.23     62.28 o 
   2   8   4     1033.43     1029.68     42.70 o 
   3   8   4      164.59      132.08     18.53 o 
   4   8   4       66.40       64.27     15.90 o 
   5   8   4       20.80       49.71     16.83 o 
   6   8   4       47.01       34.74     25.17 o 
   7   8   4      122.14      129.51     20.13 o 
   8   8   4      773.33      716.65     39.27 o 
   9   8   4      571.18      542.73     37.66 o 
  10   8   4       28.75       49.73     15.19 o 
  11   8   4       13.33       48.88     23.57 o 
  12   8   4       27.20       22.05     32.97 o 
 -11   9   4      175.65      180.60     35.79 o 
 -10   9   4       53.31       51.42     31.79 o 
  -9   9   4      121.65      119.35     49.49 o 
  -8   9   4      408.01      410.01     53.09 o 
  -7   9   4        1.16        1.67     29.76 o 
  -6   9   4        1.84       22.49      7.77 o 
  -5   9   4      282.67      330.56     27.39 o 
  -4   9   4      734.25      752.52     36.22 o 
  -3   9   4      245.17      287.93     23.79 o 
  -2   9   4       46.56       29.84     15.70 o 
  -1   9   4      107.38       94.14     22.01 o 
   0   9   4        0.75       11.00     14.99 o 
   1   9   4       51.90       77.40     17.39 o 
   2   9   4      405.14      363.82     24.72 o 
   3   9   4      193.49      214.18     25.27 o 
   4   9   4       11.70       17.84     14.07 o 
   5   9   4       40.36       29.96     17.01 o 
   6   9   4        7.24       34.04     16.97 o 
   7   9   4      255.10      201.53     42.20 o 
   8   9   4      236.85      209.28     23.25 o 
   9   9   4        2.39       42.29     58.19 o 
  10   9   4        0.37       22.03     17.81 o 
 -10  10   4       14.50       43.93     29.63 o 
  -9  10   4       14.74        5.29     28.56 o 
  -8  10   4        0.03       60.38     39.44 o 
  -7  10   4        6.15       18.80     26.28 o 
  -6  10   4      129.11      117.10     19.75 o 
  -5  10   4      660.05      686.14     25.10 o 
  -4  10   4      295.17      256.24     20.80 o 
  -3  10   4      228.76      239.33     30.76 o 
  -2  10   4        0.13       28.34     14.56 o 
  -1  10   4      275.11      266.00     23.37 o 
   0  10   4       58.79       48.89     18.35 o 
   1  10   4        0.15       11.66     12.32 o 
   2  10   4        7.61       21.06     14.34 o 
   3  10   4      857.33      810.04     70.78 o 
   4  10   4      398.47      405.40     37.58 o 
   5  10   4        0.39       29.20     22.31 o 
   6  10   4       96.01       95.89     28.13 o 
   7  10   4      366.07      378.29     35.87 o 
   8  10   4        0.49        7.82     21.86 o 
   9  10   4       30.50       27.23     18.63 o 
  -7  11   4        7.39       75.30     43.61 o 
  -6  11   4      153.46      110.87     40.47 o 
  -5  11   4       70.35       42.32     14.69 o 
  -4  11   4      117.12       89.62     25.94 o 
  -3  11   4        8.49       27.19     16.36 o 
  -2  11   4       71.93       79.13     21.03 o 
  -1  11   4      228.12      166.36     23.92 o 
   0  11   4      294.34      340.13     63.02 o 
   1  11   4        5.28       21.75     11.66 o 
   2  11   4        7.48       21.29     14.57 o 
   3  11   4      225.55      169.38     25.23 o 
   4  11   4      597.25      714.31     46.99 o 
   5  11   4      531.14      532.68     40.00 o 
   6  11   4      417.01      425.74     39.62 o 
  -3  12   4        8.08       46.87     22.18 o 
  -2  12   4      101.15       81.16     43.70 o 
  -1  12   4      646.65      758.22     47.84 o 
   0  12   4      588.05      563.53     54.03 o 
   1  12   4       69.76       56.90     38.30 o 
   2  12   4       24.51       45.14     18.31 o 
 -16   1   5       15.06       61.40     24.12 o 
 -15   1   5        2.19       27.04     11.18 o 
 -14   1   5     1042.37     1186.49     43.73 o 
 -13   1   5      162.88      180.82     16.59 o 
 -12   1   5      436.61      385.35     22.91 o 
 -11   1   5        6.31       18.64     10.72 o 
 -10   1   5       32.81       69.94     16.66 o 
  -9   1   5     1793.97     1787.32     36.55 o 
  -8   1   5       10.53        6.60     11.83 o 
  -7   1   5     4678.60     4599.71     51.68 o 
  -6   1   5     1049.50      970.52     23.83 o 
  -5   1   5       54.38       43.11     10.13 o 
  -4   1   5       30.02       36.43     14.24 o 
  -3   1   5       10.41       35.66     12.60 o 
  -2   1   5      501.74      482.65     28.58 o 
  -1   1   5     1096.98     1005.54     32.87 o 
   0   1   5      211.43      190.33     20.38 o 
   1   1   5     2158.70     2189.87     66.73 o 
   2   1   5      999.19      957.04     35.19 o 
   3   1   5      759.16      834.54     29.52 o 
   4   1   5      422.48      379.16     23.85 o 
   5   1   5       69.24       88.12     21.61 o 
   6   1   5     3342.65     3455.89     55.06 o 
   7   1   5       70.49       72.74     19.82 o 
   8   1   5      785.01      782.77     59.41 o 
   9   1   5       77.35       86.09     22.54 o 
  10   1   5       87.01      103.04     25.43 o 
  11   1   5       15.05       30.78     29.09 o 
  12   1   5      542.71      571.70     40.12 o 
  13   1   5     1085.34     1117.49     74.06 o 
  14   1   5       41.72      102.87     40.02 o 
  15   1   5       19.99       16.71     21.34 o 
 -16   2   5      441.79      604.93     52.95 o 
 -15   2   5        5.29       11.71     19.20 o 
 -14   2   5        7.40       26.86      9.24 o 
 -13   2   5      474.28      505.76     29.95 o 
 -12   2   5       49.76       69.47     13.25 o 
 -11   2   5       43.15       42.83     10.59 o 
 -10   2   5      233.41      215.11     15.60 o 
  -9   2   5       49.57       54.91     15.11 o 
  -8   2   5     1264.19     1237.05     29.87 o 
  -7   2   5      668.38      667.88     20.71 o 
  -6   2   5      753.53      673.98     25.92 o 
  -5   2   5      346.54      334.51     27.32 o 
  -4   2   5      268.95      256.02     23.03 o 
  -3   2   5      134.67      162.40     16.68 o 
  -2   2   5     3390.62     3626.79     47.42 o 
  -1   2   5      385.37      281.28     24.12 o 
   0   2   5     1697.15     1739.88     39.12 o 
   1   2   5        0.90       33.12     15.49 o 
   2   2   5     1030.31     1032.01     34.38 o 
   3   2   5      305.70      312.26     26.78 o 
   4   2   5      784.88      896.32     43.47 o 
   5   2   5      177.41      148.91     20.76 o 
   6   2   5       66.36       59.80     18.42 o 
   7   2   5       10.66       38.70     20.43 o 
   8   2   5     1840.15     1687.32     48.72 o 
   9   2   5      651.68      692.76     35.25 o 
  10   2   5      400.44      347.30     45.31 o 
  11   2   5      108.67       76.03     18.38 o 
  12   2   5      119.48      119.48     29.43 o 
  13   2   5       66.11       19.94     22.02 o 
  14   2   5       46.64       80.84     30.98 o 
  15   2   5      671.08      786.19     53.37 o 
 -16   3   5      163.22      201.54     44.25 o 
 -15   3   5      336.65      429.29     51.02 o 
 -14   3   5      339.93      339.68     43.81 o 
 -13   3   5       41.58       62.96     24.53 o 
 -12   3   5      329.13      319.95     15.03 o 
 -11   3   5     1193.37     1183.52     31.47 o 
 -10   3   5      305.42      319.20     17.12 o 
  -9   3   5     2481.93     2420.64     51.77 o 
  -8   3   5     2707.86     2622.43     40.60 o 
  -7   3   5      946.07     1014.23     38.10 o 
  -6   3   5     1214.88     1177.89     29.69 o 
  -5   3   5      827.25      882.56     22.97 o 
  -4   3   5      478.04      504.00     25.04 o 
  -3   3   5       76.74       86.67     12.94 o 
  -2   3   5       89.46       70.28     11.26 o 
  -1   3   5     3859.39     3808.78     58.21 o 
   0   3   5     1424.69     1412.78     30.88 o 
   1   3   5     1260.03     1192.94     47.99 o 
   2   3   5       15.22       28.12     13.26 o 
   3   3   5      246.91      265.02     22.59 o 
   4   3   5      668.94      610.28     29.59 o 
   5   3   5      839.28      849.84     32.15 o 
   6   3   5      577.89      494.39     32.17 o 
   7   3   5      562.49      530.76     31.72 o 
   8   3   5       69.48       69.92     26.14 o 
   9   3   5      268.27      229.58     39.60 o 
  10   3   5      102.35       64.02     24.65 o 
  11   3   5        0.47       41.07     16.89 o 
  12   3   5      103.31       62.89     26.36 o 
  13   3   5        0.33       37.10     23.44 o 
  14   3   5       34.82      100.05     32.44 o 
 -15   4   5      811.90      896.61     63.89 o 
 -14   4   5      569.13      663.09     68.98 o 
 -13   4   5       20.51       78.24     38.27 o 
 -12   4   5      747.94      807.32     60.47 o 
 -11   4   5       65.42       74.64     23.87 o 
 -10   4   5      242.24      247.26     66.80 o 
  -9   4   5      153.94      163.35     43.06 o 
  -8   4   5     1163.95     1083.31     27.96 o 
  -7   4   5      226.80      196.79     19.75 o 
  -6   4   5      143.54      181.11     16.24 o 
  -5   4   5     2927.34     2728.46     56.85 o 
  -4   4   5     1709.10     1581.46     33.61 o 
  -3   4   5     3174.58     3114.88     48.87 o 
  -2   4   5      666.54      666.89     31.35 o 
  -1   4   5      429.73      413.67     35.64 o 
   0   4   5     1276.60     1269.45     37.39 o 
   1   4   5       68.21       49.72     16.23 o 
   2   4   5     2177.87     2212.93     64.27 o 
   3   4   5     1632.18     1573.95     47.30 o 
   4   4   5      499.39      537.68     29.38 o 
   5   4   5      140.59      160.69     23.12 o 
   6   4   5      375.94      339.75     31.07 o 
   7   4   5     1305.36     1345.54     92.42 o 
   8   4   5        7.46       53.05     18.25 o 
   9   4   5      144.84       84.40     21.70 o 
  10   4   5       21.27       58.43     26.77 o 
  11   4   5        0.17        2.47     16.25 o 
  12   4   5       10.70       27.28     25.81 o 
  13   4   5      304.84      311.08     37.14 o 
  14   4   5      182.06      178.70     34.13 o 
 -15   5   5      469.17      466.13     51.70 o 
 -14   5   5        3.48       33.00     24.74 o 
 -13   5   5       59.57       96.51     37.24 o 
 -12   5   5      483.78      498.38     55.79 o 
 -11   5   5       40.85       35.39     28.72 o 
 -10   5   5      145.94      258.31     48.59 o 
  -9   5   5      734.33      626.39     64.41 o 
  -8   5   5       24.17       20.99     20.10 o 
  -7   5   5       82.02       67.91      7.71 o 
  -6   5   5      171.05      150.84     23.40 o 
  -5   5   5      215.23      180.75     19.68 o 
  -4   5   5      437.47      426.03     21.39 o 
  -3   5   5        1.81       27.86     13.61 o 
  -2   5   5      250.44      228.12     20.38 o 
  -1   5   5       13.28       39.24     15.17 o 
   0   5   5      113.05      126.26     18.96 o 
   1   5   5       27.80       74.72     24.40 o 
   2   5   5     2954.23     2891.16     61.09 o 
   3   5   5      309.32      333.32     34.86 o 
   4   5   5     1110.07     1102.84     34.21 o 
   5   5   5     1739.41     1812.34     66.27 o 
   6   5   5       51.53       82.59     28.84 o 
   7   5   5      407.24      306.96     30.84 o 
   8   5   5        0.20       23.70     14.14 o 
   9   5   5      414.73      410.72     34.02 o 
  10   5   5       81.46      104.78     19.60 o 
  11   5   5      329.90      281.98     39.48 o 
  12   5   5      426.77      471.89     47.92 o 
  13   5   5       34.64       25.66     28.23 o 
 -14   6   5        0.67       63.65     37.08 o 
 -13   6   5       10.38        0.00     26.60 o 
 -12   6   5      150.99      189.04     44.34 o 
 -11   6   5      854.39      773.39     70.82 o 
 -10   6   5      201.32      224.34     42.76 o 
  -9   6   5      587.34      654.82     67.12 o 
  -8   6   5        0.20       63.75     48.93 o 
  -7   6   5      172.55      148.17     44.64 o 
  -6   6   5      102.96      111.75     21.52 o 
  -5   6   5      160.74      169.35     15.81 o 
  -4   6   5      618.13      609.67     29.00 o 
  -3   6   5       37.59       66.09     18.55 o 
  -2   6   5     1300.75     1319.78     37.28 o 
  -1   6   5       25.57       48.07     15.68 o 
   0   6   5       29.49       49.03     15.75 o 
   1   6   5      189.43      179.31     33.50 o 
   2   6   5      556.90      564.34     31.92 o 
   3   6   5     2562.03     2623.42     64.74 o 
   4   6   5     1721.55     1692.88     46.11 o 
   5   6   5      385.69      439.66     29.33 o 
   6   6   5        3.95       49.64     25.62 o 
   7   6   5      119.30       97.04     22.13 o 
   8   6   5      192.25      136.98     20.91 o 
   9   6   5     1112.42     1101.55     40.43 o 
  10   6   5      169.69      195.32     32.28 o 
  11   6   5       28.10       42.77     31.16 o 
  12   6   5       15.49       46.36     21.00 o 
  13   6   5       50.55       39.09     19.73 o 
 -13   7   5       56.72       72.41     27.65 o 
 -12   7   5       12.92       21.52     28.58 o 
 -11   7   5        0.06       39.01     32.61 o 
 -10   7   5       88.24      122.80     51.64 o 
  -9   7   5       41.86        0.07     31.73 o 
  -8   7   5        9.60        3.83     29.50 o 
  -7   7   5      166.58      119.14     45.08 o 
  -6   7   5       77.12       75.65     25.59 o 
  -5   7   5       89.73       93.08     13.52 o 
  -4   7   5       11.13       37.25     12.18 o 
  -3   7   5       40.54       41.60     12.34 o 
  -2   7   5      704.79      657.72     26.98 o 
  -1   7   5      440.13      470.29     26.03 o 
   0   7   5      219.58      241.07     22.89 o 
   1   7   5       36.56       70.21     13.51 o 
   2   7   5       40.77       27.99     18.28 o 
   3   7   5      228.92      283.63     39.04 o 
   4   7   5      532.63      531.68     28.60 o 
   5   7   5       89.16       64.83     18.13 o 
   6   7   5       19.53       37.57     15.75 o 
   7   7   5       18.92       20.64     30.35 o 
   8   7   5      106.23      109.83     21.54 o 
   9   7   5      149.52      126.90     22.51 o 
  10   7   5       31.97       31.79     23.02 o 
  11   7   5       84.93      106.92     29.50 o 
  12   7   5        0.16       28.45     29.37 o 
 -12   8   5      257.88      308.84     47.95 o 
 -11   8   5      182.12      162.15     40.69 o 
 -10   8   5      283.46      263.29     51.52 o 
  -9   8   5       30.37       21.38     28.54 o 
  -8   8   5        0.85       69.53     50.84 o 
  -7   8   5       42.42       65.31     29.45 o 
  -6   8   5       13.06       14.25     10.09 o 
  -5   8   5        3.26       17.61      9.08 o 
  -4   8   5      426.99      456.05     25.24 o 
  -3   8   5       20.39       27.18     16.04 o 
  -2   8   5      279.70      309.10     31.77 o 
  -1   8   5       46.01       77.47     18.29 o 
   0   8   5     1268.25     1352.36     53.40 o 
   1   8   5       89.31       91.40     14.73 o 
   2   8   5       62.57       88.24     20.41 o 
   3   8   5      322.06      354.40     25.03 o 
   4   8   5      117.67       85.89     24.10 o 
   5   8   5      378.27      387.01     42.52 o 
   6   8   5      472.71      398.98     41.07 o 
   7   8   5      565.67      526.66     69.31 o 
   8   8   5        4.43       34.45     24.20 o 
   9   8   5      309.46      369.85     38.22 o 
  10   8   5       89.46       88.68     48.68 o 
  11   8   5       51.62       35.19     29.05 o 
 -11   9   5      140.67       70.58     36.48 o 
 -10   9   5      357.15      431.57     63.29 o 
  -9   9   5       32.58      145.90     50.28 o 
  -8   9   5        0.39       41.95     41.07 o 
  -7   9   5        8.15       32.52     28.13 o 
  -6   9   5      123.30      125.44     19.33 o 
  -5   9   5     1025.26     1135.21     47.37 o 
  -4   9   5      195.73      188.50     17.07 o 
  -3   9   5      663.21      666.83     33.35 o 
  -2   9   5       50.09       41.52     17.98 o 
  -1   9   5       17.02       25.94     15.20 o 
   0   9   5        4.98       31.55     15.49 o 
   1   9   5       21.40       57.65     18.21 o 
   2   9   5      605.97      671.61    104.73 o 
   3   9   5       28.44       53.88     27.66 o 
   4   9   5       58.77       63.77     23.42 o 
   5   9   5      222.79      166.26     87.48 o 
   6   9   5        8.38       42.91     26.52 o 
   7   9   5      109.44      127.93     47.25 o 
   8   9   5        0.40       45.47     24.03 o 
   9   9   5       55.34       38.97     20.05 o 
  -9  10   5       61.52       69.51     45.81 o 
  -8  10   5      298.64      321.70     59.52 o 
  -7  10   5      197.73      286.08     54.51 o 
  -6  10   5      378.09      418.50     64.41 o 
  -5  10   5      775.00      809.31     52.09 o 
  -4  10   5      547.02      550.74     55.56 o 
  -3  10   5       94.26       60.04     21.26 o 
  -2  10   5       16.29       30.13     19.10 o 
  -1  10   5        0.45       41.51     14.53 o 
   0  10   5       15.60       39.58     15.53 o 
   1  10   5        0.81       29.56     20.84 o 
   2  10   5      142.25      161.22     36.94 o 
   3  10   5      255.31      159.42     47.88 o 
   4  10   5      460.11      461.41     43.83 o 
   5  10   5      316.78      296.90     55.64 o 
   6  10   5       48.74       58.29     29.43 o 
   7  10   5       10.27       44.90     22.70 o 
  -6  11   5      279.25      304.37     53.75 o 
  -5  11   5       64.06       65.09     28.11 o 
  -4  11   5       57.92       60.27     27.80 o 
  -3  11   5        0.11       28.94     17.94 o 
  -2  11   5      723.81      692.49     43.94 o 
  -1  11   5     1177.80     1211.32    119.23 o 
   0  11   5      420.99      440.95     44.21 o 
   1  11   5      154.16      169.94     30.23 o 
   2  11   5       10.44       26.30     14.78 o 
   3  11   5       56.32       57.27     21.27 o 
   4  11   5       34.02       67.29     24.84 o 
   5  11   5       61.48       42.53     22.14 o 
 -16   0   6       36.80       39.40     20.40 o 
 -15   0   6      509.16      544.79     84.85 o 
 -14   0   6       89.82      107.85     31.18 o 
 -13   0   6       73.00      113.48     26.74 o 
 -12   0   6     2116.04     2305.84     55.64 o 
 -11   0   6       51.63       77.71     23.18 o 
 -10   0   6        6.09       38.32     16.79 o 
  -9   0   6       18.15       31.10     18.11 o 
  -8   0   6     1374.01     1425.81     53.54 o 
  -7   0   6      290.75      275.81     32.50 o 
  -6   0   6     5449.62     5295.99    164.41 o 
  -5   0   6    12468.11    12501.22    110.47 o 
  -4   0   6     1281.60     1126.45     79.26 o 
  -3   0   6       78.13       86.02     26.32 o 
  -2   0   6      542.60      532.01     39.80 o 
  -1   0   6       75.85       66.07     18.18 o 
   0   0   6     1482.57     1654.57     51.95 o 
   1   0   6    17861.43    20037.54    166.13 o 
   2   0   6     3551.49     3447.74     80.24 o 
   3   0   6       28.17       51.31     27.55 o 
   4   0   6      509.61      705.97     79.93 o 
   5   0   6      208.27      197.55     31.66 o 
   6   0   6       89.44      120.41     36.28 o 
   7   0   6        3.09       20.15     54.52 o 
   8   0   6      180.79      245.22    109.83 o 
   9   0   6        6.09       14.93     40.38 o 
  10   0   6      115.98       88.04     54.16 o 
  11   0   6       30.15       99.07     51.72 o 
  12   0   6       81.81       90.79     40.19 o 
  13   0   6      842.31      958.21     98.30 o 
  14   0   6        0.06        0.00     32.10 o 
 -15   1   6       29.60       49.80     22.24 o 
 -14   1   6        6.42       27.78     12.96 o 
 -13   1   6      693.01      720.03     36.49 o 
 -12   1   6      853.86      905.07     31.84 o 
 -11   1   6      312.07      290.72     26.46 o 
 -10   1   6      425.20      393.11     34.62 o 
  -9   1   6      426.62      432.30     36.44 o 
  -8   1   6     2012.92     1979.45     46.52 o 
  -7   1   6      485.23      515.17     23.57 o 
  -6   1   6     2913.54     2880.38     52.94 o 
  -5   1   6        1.42       18.35     15.52 o 
  -4   1   6        3.20       36.10     13.57 o 
  -3   1   6      408.02      398.34     24.54 o 
  -2   1   6        5.21        0.00     13.47 o 
  -1   1   6     1998.96     2122.96     41.08 o 
   0   1   6      236.88      260.95     23.76 o 
   1   1   6       69.66       63.92     18.34 o 
   2   1   6     4010.94     4182.32     72.35 o 
   3   1   6      307.98      301.07     24.89 o 
   4   1   6      102.00       87.04     22.20 o 
   5   1   6      772.51      736.95     32.51 o 
   6   1   6     1387.77     1393.14     47.74 o 
   7   1   6      411.79      358.40     32.32 o 
   8   1   6      723.95      656.92     32.50 o 
   9   1   6     1290.53     1286.19    150.76 o 
  10   1   6       16.51       25.82     26.69 o 
  11   1   6       24.48       31.31     38.35 o 
  12   1   6      130.67      141.99     33.20 o 
  13   1   6       83.72       52.27     29.11 o 
  14   1   6      274.44      284.88     48.34 o 
 -15   2   6       32.83       64.45     27.49 o 
 -14   2   6       30.48       49.63     14.36 o 
 -13   2   6      200.95      246.31     21.26 o 
 -12   2   6      507.04      535.40     27.10 o 
 -11   2   6      281.15      294.14     20.78 o 
 -10   2   6        0.41       12.00      8.48 o 
  -9   2   6      517.86      501.95     24.53 o 
  -8   2   6      279.73      261.69     20.46 o 
  -7   2   6      196.39      178.09     29.26 o 
  -6   2   6      171.12      143.09     21.03 o 
  -5   2   6       37.36       41.10     11.13 o 
  -4   2   6      228.68      221.32     19.69 o 
  -3   2   6        3.75       23.79     13.34 o 
  -2   2   6       15.80       51.53     13.45 o 
  -1   2   6      671.78      629.91     41.03 o 
   0   2   6      703.09      644.52     32.64 o 
   1   2   6      172.65      160.71     22.96 o 
   2   2   6      525.85      556.07     40.93 o 
   3   2   6       37.42       99.92     23.82 o 
   4   2   6      348.48      370.99     25.97 o 
   5   2   6      276.44      307.98     34.67 o 
   6   2   6      148.53      122.94     20.98 o 
   7   2   6      449.94      405.91     27.83 o 
   8   2   6     2351.41     2213.69    129.02 o 
   9   2   6      166.05      190.29     28.05 o 
  10   2   6       37.34       25.46     26.08 o 
  11   2   6        0.02       60.64     26.84 o 
  12   2   6        7.35       31.92     25.87 o 
  13   2   6      277.92      188.83     27.49 o 
  14   2   6      684.60      827.04     55.92 o 
 -15   3   6       18.32       10.00     18.28 o 
 -14   3   6      492.44      424.33     50.55 o 
 -13   3   6       70.52       71.94     26.16 o 
 -12   3   6      228.13      203.39     12.10 o 
 -11   3   6     1620.58     1689.00     52.52 o 
 -10   3   6      124.76       99.60     14.40 o 
  -9   3   6      518.48      525.02     33.90 o 
  -8   3   6     2502.85     2474.47     43.19 o 
  -7   3   6     1833.97     1803.88     42.93 o 
  -6   3   6       99.50       75.24     12.25 o 
  -5   3   6      910.78      913.93     42.51 o 
  -4   3   6       97.96      120.43     18.97 o 
  -3   3   6     2135.83     1942.34     34.71 o 
  -2   3   6     1389.72     1427.03     33.45 o 
  -1   3   6     1927.13     2143.66     40.77 o 
   0   3   6       13.59       21.83     15.82 o 
   1   3   6      612.04      616.25     31.44 o 
   2   3   6        5.50       42.05     14.62 o 
   3   3   6     1134.56     1060.18     40.94 o 
   4   3   6      447.15      427.19     34.58 o 
   5   3   6       67.82       79.91     22.09 o 
   6   3   6        0.05       31.42     18.48 o 
   7   3   6     1014.75     1054.94     84.89 o 
   8   3   6       11.66       53.82     23.13 o 
   9   3   6      345.91      461.40     50.50 o 
  10   3   6        1.66       16.25     26.78 o 
  11   3   6       45.84       79.57     30.75 o 
  12   3   6        0.54       39.96     24.37 o 
  13   3   6       10.49       75.08     61.06 o 
  14   3   6        0.93       61.81     27.02 o 
 -15   4   6      340.48      375.28     53.36 o 
 -14   4   6      169.50      124.04     35.52 o 
 -13   4   6        0.47       15.95     24.97 o 
 -12   4   6       78.67       93.93     33.18 o 
 -11   4   6      386.36      474.84     47.31 o 
 -10   4   6       97.35      116.89     34.04 o 
  -9   4   6      114.55       95.62      9.78 o 
  -8   4   6     1888.99     1951.46     70.84 o 
  -7   4   6      342.06      338.03     18.86 o 
  -6   4   6      737.88      766.82     29.63 o 
  -5   4   6     1015.53     1063.71     59.70 o 
  -4   4   6     4347.83     4320.71     68.22 o 
  -3   4   6        0.01       29.01     11.75 o 
  -2   4   6        3.18       68.85     15.20 o 
  -1   4   6      156.40      146.05     16.53 o 
   0   4   6      757.39      679.92     35.74 o 
   1   4   6      103.37      102.04     20.83 o 
   2   4   6      267.70      270.44     26.89 o 
   3   4   6        0.79       56.75     19.82 o 
   4   4   6      891.76      935.74     72.19 o 
   5   4   6       31.73       47.48     20.56 o 
   6   4   6      105.41       80.19     21.56 o 
   7   4   6       33.20       59.02     18.17 o 
   8   4   6       86.39      103.89     23.13 o 
   9   4   6        2.79        8.85     30.89 o 
  10   4   6      158.45      154.60     35.81 o 
  11   4   6       18.75       23.45     25.27 o 
  12   4   6      328.83      311.57     47.68 o 
  13   4   6        2.70       12.65     22.76 o 
 -14   5   6      322.10      339.28     53.39 o 
 -13   5   6      157.86      145.49     36.52 o 
 -12   5   6       16.01       69.86     38.41 o 
 -11   5   6       20.26       41.33     28.40 o 
 -10   5   6        0.39       13.36     28.34 o 
  -9   5   6      361.57      510.58     61.70 o 
  -8   5   6      163.44      169.45     19.74 o 
  -7   5   6      668.91      648.92     36.48 o 
  -6   5   6      412.02      405.13     22.45 o 
  -5   5   6       52.00       60.86     17.18 o 
  -4   5   6     2090.88     1970.56     87.24 o 
  -3   5   6      439.86      369.99     33.43 o 
  -2   5   6       94.20      107.03     18.93 o 
  -1   5   6       10.87       44.08     20.38 o 
   0   5   6      183.73      201.24     25.20 o 
   1   5   6      157.57      159.74     21.97 o 
   2   5   6      831.25      822.12     35.41 o 
   3   5   6     1362.93     1291.73     41.01 o 
   4   5   6      150.63      156.82     20.69 o 
   5   5   6     2475.72     2413.45     67.36 o 
   6   5   6      401.64      414.13     29.26 o 
   7   5   6      119.72       73.35     33.09 o 
   8   5   6        4.03       34.04     16.60 o 
   9   5   6        0.15       49.88     31.28 o 
  10   5   6      227.78      248.49     63.19 o 
  11   5   6      821.30      848.54     63.76 o 
  12   5   6      438.23      660.16     49.38 o 
 -13   6   6      211.40      250.61     46.12 o 
 -12   6   6       13.72       66.14     43.10 o 
 -11   6   6       47.28       58.90     29.69 o 
 -10   6   6      273.88      267.63     46.61 o 
  -9   6   6     1090.87      971.32     59.67 o 
  -8   6   6      505.29      504.17     39.15 o 
  -7   6   6     1038.70     1051.84     33.13 o 
  -6   6   6      206.38      222.61     21.60 o 
  -5   6   6        4.14       33.79     13.07 o 
  -4   6   6      546.77      457.24     27.76 o 
  -3   6   6       23.67       21.01     13.21 o 
  -2   6   6      851.19      779.46     31.97 o 
  -1   6   6      120.78      138.81     20.33 o 
   0   6   6       33.05       46.46     20.61 o 
   1   6   6      389.74      384.53     34.15 o 
   2   6   6      577.67      592.13     32.87 o 
   3   6   6     2799.95     2834.70     75.02 o 
   4   6   6     1427.05     1398.48     45.20 o 
   5   6   6     1658.24     1653.56     56.83 o 
   6   6   6      576.31      532.02     30.99 o 
   7   6   6        0.25       46.36     37.12 o 
   8   6   6       79.93      105.51     30.96 o 
   9   6   6      491.38      486.43     82.26 o 
  10   6   6      387.71      412.97     45.36 o 
  11   6   6       92.95       55.38     22.67 o 
  12   6   6       12.96       72.30     26.50 o 
 -12   7   6      122.89       38.73     30.28 o 
 -11   7   6       42.86       76.85     55.50 o 
 -10   7   6        0.21       19.35     27.93 o 
  -9   7   6      672.69      619.00     55.05 o 
  -8   7   6      897.14      848.73     60.09 o 
  -7   7   6        1.96       26.41      9.55 o 
  -6   7   6      604.69      572.03     27.71 o 
  -5   7   6      307.72      317.94     21.06 o 
  -4   7   6       35.54       47.92     15.66 o 
  -3   7   6      700.85      703.48     33.69 o 
  -2   7   6     6198.84     6575.22    179.10 o 
  -1   7   6      925.81      903.85     45.50 o 
   0   7   6      289.07      283.48     27.96 o 
   1   7   6        0.88       44.19     18.30 o 
   2   7   6       13.12       16.01     19.27 o 
   3   7   6       91.82       65.34     27.06 o 
   4   7   6      494.47      468.05    125.24 o 
   5   7   6      871.83      851.74     69.40 o 
   6   7   6       15.14       39.71     29.05 o 
   7   7   6      105.07      163.20     37.51 o 
   8   7   6       44.89       83.68     32.82 o 
   9   7   6       66.19       84.99     29.63 o 
  10   7   6      476.70      619.52     46.02 o 
  11   7   6       34.80       28.38     31.26 o 
 -11   8   6        0.00        0.00     25.53 o 
 -10   8   6      137.09      227.85     55.13 o 
  -9   8   6      494.57      480.52     73.90 o 
  -8   8   6       23.06       42.05     32.26 o 
  -7   8   6       62.01       72.19     16.62 o 
  -6   8   6       27.31       32.15     24.48 o 
  -5   8   6        5.78       33.79     18.61 o 
  -4   8   6       18.90       39.58     19.18 o 
  -3   8   6      313.35      305.08     27.72 o 
  -2   8   6       82.16       74.34     18.95 o 
  -1   8   6        8.85       27.45     15.52 o 
   0   8   6       32.83       46.74     24.04 o 
   1   8   6       43.02       23.69     24.54 o 
   2   8   6       24.03       59.82     23.01 o 
   3   8   6       67.29       57.56     32.37 o 
   4   8   6      191.34      185.08     39.41 o 
   5   8   6     1076.06     1140.87     72.51 o 
   6   8   6      858.70      913.68     50.11 o 
   7   8   6      174.86      150.72     33.04 o 
   8   8   6       53.22       54.64     25.13 o 
   9   8   6       59.77       82.79     27.96 o 
  10   8   6       11.63        7.70     21.10 o 
  -9   9   6       80.86      140.99     42.97 o 
  -8   9   6       16.66       69.68     28.29 o 
  -7   9   6       22.87       20.69     26.82 o 
  -6   9   6      102.31       84.22     16.09 o 
  -5   9   6       19.23       33.44     20.09 o 
  -4   9   6      132.83      125.60     16.88 o 
  -3   9   6       99.39      109.90     20.98 o 
  -2   9   6       25.00       53.74     18.36 o 
  -1   9   6      219.23      232.44     48.38 o 
   0   9   6        0.48       24.54     13.81 o 
   1   9   6       60.98       30.91     19.22 o 
   2   9   6        9.36       84.63     35.76 o 
   3   9   6      117.94      159.99     34.40 o 
   4   9   6       48.09      122.75     30.52 o 
   5   9   6      124.85      153.75     41.31 o 
   6   9   6      107.83      110.24     55.87 o 
   7   9   6      238.84      278.00     42.79 o 
   8   9   6       77.18       80.68     32.68 o 
  -7  10   6      100.05       69.52     36.11 o 
  -6  10   6      149.74      109.90     42.67 o 
  -5  10   6      147.30      163.62     46.85 o 
  -4  10   6      420.40      419.97     33.21 o 
  -3  10   6      146.09      119.68     33.26 o 
  -2  10   6       30.39       24.40     11.82 o 
  -1  10   6      145.64      121.91     25.80 o 
   0  10   6      185.80      221.85     34.13 o 
   1  10   6      154.43      136.79     29.06 o 
   2  10   6      197.82      130.25     52.99 o 
   3  10   6       60.85      122.86     34.95 o 
   4  10   6      126.57      112.95     27.41 o 
   5  10   6       16.44       48.01     31.21 o 
   6  10   6       75.07       88.41     35.84 o 
  -3  11   6       95.63       91.34     37.94 o 
  -2  11   6        6.93       44.46     19.09 o 
  -1  11   6      246.91      194.91     26.42 o 
   0  11   6        7.35       50.89     19.62 o 
   1  11   6       10.03       14.48     20.27 o 
   2  11   6      107.70       97.69     31.06 o 
 -14   1   7      266.29      252.65     30.05 o 
 -13   1   7        1.99       26.07     12.97 o 
 -12   1   7      916.08      949.47     39.59 o 
 -11   1   7       18.50       22.44      8.68 o 
 -10   1   7     1700.43     1718.75     44.36 o 
  -9   1   7       91.77       80.90     12.24 o 
  -8   1   7        8.54       27.63     15.19 o 
  -7   1   7       44.22       72.29     17.81 o 
  -6   1   7      501.15      490.26     25.42 o 
  -5   1   7     2478.34     2395.72     61.44 o 
  -4   1   7      191.69      181.80     20.56 o 
  -3   1   7      917.74      971.23     39.88 o 
  -2   1   7       61.62       75.17     15.89 o 
  -1   1   7        0.53       29.73     16.67 o 
   0   1   7      228.02      200.19     23.05 o 
   1   1   7     1022.82      961.63     60.21 o 
   2   1   7      948.33      994.65     37.92 o 
   3   1   7      949.12      837.45     41.54 o 
   4   1   7       63.70      122.39     24.57 o 
   5   1   7       58.54       42.65     21.77 o 
   6   1   7      117.53      147.20     33.20 o 
   7   1   7      223.94      179.38     75.31 o 
   8   1   7      630.98      639.37     52.41 o 
   9   1   7        3.68       55.99     32.52 o 
  10   1   7      558.18      551.29     52.40 o 
  11   1   7       18.68       52.73     31.21 o 
  12   1   7       28.96       68.19     32.69 o 
  13   1   7       44.22       85.69     31.67 o 
 -14   2   7       21.44       70.95     28.57 o 
 -13   2   7       61.76       79.78     29.70 o 
 -12   2   7      760.98      743.68     44.51 o 
 -11   2   7       90.98       96.64     12.20 o 
 -10   2   7      806.89      787.80     34.31 o 
  -9   2   7      115.16      112.67     21.15 o 
  -8   2   7      592.23      603.01     28.42 o 
  -7   2   7     2324.53     2312.13     54.51 o 
  -6   2   7      304.92      327.32     25.40 o 
  -5   2   7       32.99       36.77     16.27 o 
  -4   2   7      120.90      100.92     16.58 o 
  -3   2   7     1973.96     2097.11     66.31 o 
  -2   2   7     1201.28     1177.17     37.94 o 
  -1   2   7       31.19       40.62     16.84 o 
   0   2   7      600.23      622.33     34.30 o 
   1   2   7       32.41       61.22     17.69 o 
   2   2   7     2060.64     2054.17     82.75 o 
   3   2   7       70.27       68.68     20.30 o 
   4   2   7      354.98      365.21     34.67 o 
   5   2   7       83.81       85.25     28.60 o 
   6   2   7      121.53       79.51     19.51 o 
   7   2   7       18.01       71.38     29.94 o 
   8   2   7       41.26       40.85     27.56 o 
   9   2   7      360.71      320.27     40.47 o 
  10   2   7      112.18       91.95     30.63 o 
  11   2   7        0.11       39.38     27.57 o 
  12   2   7       25.74       45.80     28.74 o 
  13   2   7       10.84       14.65     25.66 o 
 -14   3   7      443.76      466.70     48.08 o 
 -13   3   7       16.82       50.94     32.59 o 
 -12   3   7       12.67       32.78     10.04 o 
 -11   3   7       61.77       62.15     12.88 o 
 -10   3   7       17.01       25.70      8.96 o 
  -9   3   7      244.14      235.75     17.67 o 
  -8   3   7      111.73      105.51     21.03 o 
  -7   3   7       67.27       47.32     13.29 o 
  -6   3   7       46.76       50.30     13.07 o 
  -5   3   7        0.54       23.89     17.15 o 
  -4   3   7      885.09      783.56     35.47 o 
  -3   3   7     1071.37     1017.48     32.92 o 
  -2   3   7     1198.24     1118.41     33.24 o 
  -1   3   7      403.57      393.83     24.33 o 
   0   3   7      264.19      226.50     23.51 o 
   1   3   7      292.48      319.92     27.26 o 
   2   3   7      299.14      228.93     34.29 o 
   3   3   7      319.59      328.47     34.14 o 
   4   3   7     3303.61     3319.17     83.11 o 
   5   3   7      489.95      379.67     31.50 o 
   6   3   7      239.08      206.49     38.06 o 
   7   3   7      708.78      764.28     51.95 o 
   8   3   7      619.76      672.09     96.34 o 
   9   3   7      205.56      130.82     38.39 o 
  10   3   7       10.60        0.00     26.97 o 
  11   3   7       48.02       46.75     27.58 o 
  12   3   7       12.55       35.77     25.42 o 
 -14   4   7        9.76       21.55     23.63 o 
 -13   4   7      171.32      220.66     41.82 o 
 -12   4   7        0.39       18.63     25.48 o 
 -11   4   7      246.92      244.49     18.59 o 
 -10   4   7      122.07      135.59     13.08 o 
  -9   4   7       35.52       30.34     13.65 o 
  -8   4   7      244.14      249.91     33.74 o 
  -7   4   7      461.92      512.06     30.41 o 
  -6   4   7      719.82      722.96     34.33 o 
  -5   4   7       67.49       69.48     15.16 o 
  -4   4   7      234.24      251.86     19.99 o 
  -3   4   7      596.13      561.99     44.73 o 
  -2   4   7       18.58       45.97     16.86 o 
  -1   4   7       31.50        0.00     15.28 o 
   0   4   7     1399.99     1461.54     62.82 o 
   1   4   7      578.96      613.06     33.88 o 
   2   4   7       10.81        6.39     18.36 o 
   3   4   7      593.95      583.22     32.35 o 
   4   4   7     1441.81     1353.31     55.80 o 
   5   4   7      371.69      352.11     45.88 o 
   6   4   7        0.50       38.79     26.43 o 
   7   4   7       89.43       78.61     29.45 o 
   8   4   7       70.96      143.39     40.93 o 
   9   4   7       16.56       36.76     27.15 o 
  10   4   7      746.48      700.92     48.56 o 
  11   4   7      843.68     1042.66     67.12 o 
  12   4   7      100.92      107.26     38.02 o 
 -13   5   7      942.90     1226.75     86.46 o 
 -12   5   7        5.41        0.00     25.67 o 
 -11   5   7      173.91      144.97     40.77 o 
 -10   5   7       27.98      128.09     53.66 o 
  -9   5   7      833.48      871.78     32.47 o 
  -8   5   7      127.70      123.07     13.32 o 
  -7   5   7      478.14      516.85     32.91 o 
  -6   5   7      881.92      832.04     64.50 o 
  -5   5   7       10.25       20.32     11.53 o 
  -4   5   7      449.59      474.42     29.63 o 
  -3   5   7       21.15       23.33     14.80 o 
  -2   5   7      262.17      269.84     31.68 o 
  -1   5   7      538.88      532.21     29.02 o 
   0   5   7      176.40      175.27     20.51 o 
   1   5   7       27.47       39.51     19.03 o 
   2   5   7      253.39      289.59     43.40 o 
   3   5   7       93.39       78.39     27.50 o 
   4   5   7       39.43       21.44     43.58 o 
   5   5   7       24.07       15.93     26.79 o 
   6   5   7      248.22      153.01     29.84 o 
   7   5   7        1.87       32.94     46.55 o 
   8   5   7       37.57       61.22     29.09 o 
   9   5   7        0.24       41.42     36.97 o 
  10   5   7       15.91       51.27     26.08 o 
  11   5   7       60.13       89.12     27.75 o 
 -12   6   7       54.69       49.23     37.84 o 
 -11   6   7      118.05      128.51     37.99 o 
 -10   6   7        9.71       16.35     27.31 o 
  -9   6   7      354.99      344.90     41.96 o 
  -8   6   7       67.57       79.80     15.84 o 
  -7   6   7      326.12      287.30     17.64 o 
  -6   6   7      313.43      308.95     46.10 o 
  -5   6   7       40.36       41.94     15.80 o 
  -4   6   7       18.98       63.16     19.16 o 
  -3   6   7       15.47       30.56     14.41 o 
  -2   6   7      353.35      411.20     31.15 o 
  -1   6   7      420.11      381.91     28.31 o 
   0   6   7      186.59      132.07     20.12 o 
   1   6   7       58.91       46.86     22.76 o 
   2   6   7      451.86      437.78     32.12 o 
   3   6   7        3.11        6.77     25.05 o 
   4   6   7       86.40      128.14     31.28 o 
   5   6   7      446.11      416.17     36.18 o 
   6   6   7      180.82      177.30     57.65 o 
   7   6   7      278.96      378.92     44.03 o 
   8   6   7       26.02       17.15     27.00 o 
   9   6   7        9.34       36.65     25.32 o 
  10   6   7       34.01       63.92     35.34 o 
 -11   7   7       10.66       35.20     29.55 o 
 -10   7   7      219.37      179.93     48.27 o 
  -9   7   7        0.85        0.00     25.40 o 
  -8   7   7      225.49      228.59     38.58 o 
  -7   7   7       46.15       56.93     11.05 o 
  -6   7   7        0.08       24.10      8.30 o 
  -5   7   7       45.45       66.47     25.20 o 
  -4   7   7      225.29      215.25     21.14 o 
  -3   7   7       32.42       48.52     14.37 o 
  -2   7   7        0.89       49.82     20.12 o 
  -1   7   7      120.12      101.91     22.31 o 
   0   7   7       58.02      105.80     25.79 o 
   1   7   7       79.88       71.74     20.05 o 
   2   7   7       62.47       61.18     24.56 o 
   3   7   7       22.52       79.98     29.15 o 
   4   7   7       16.61       49.98     28.66 o 
   5   7   7      181.29      184.30     42.68 o 
   6   7   7      232.52      246.96     40.33 o 
   7   7   7       24.14       28.39     25.79 o 
   8   7   7      297.59      278.44     71.58 o 
   9   7   7       15.64       66.63     33.83 o 
 -10   8   7       17.33       64.67     29.27 o 
  -9   8   7      271.34      228.90     55.15 o 
  -8   8   7      134.25      116.72     35.28 o 
  -7   8   7      788.40      769.68     81.97 o 
  -6   8   7      131.64      128.49     22.08 o 
  -5   8   7      134.05      123.71     17.17 o 
  -4   8   7      113.78       91.14     18.06 o 
  -3   8   7       35.69       34.77     14.24 o 
  -2   8   7      296.58      302.97     25.72 o 
  -1   8   7        6.54       20.31     14.87 o 
   0   8   7      411.25      401.69     30.70 o 
   1   8   7        7.87       21.80     26.06 o 
   2   8   7        0.56       22.13     29.74 o 
   3   8   7       20.03       62.59     32.73 o 
   4   8   7        1.11       53.92     47.84 o 
   5   8   7      214.12      284.45     53.75 o 
   6   8   7      274.82      213.80     40.49 o 
   7   8   7       24.97       75.61     33.84 o 
   8   8   7       17.62       28.45     36.68 o 
  -8   9   7       27.65       80.06     45.03 o 
  -6   9   7      597.45      561.37    100.36 o 
  -5   9   7      364.75      340.76     33.58 o 
  -4   9   7      208.46      275.49     43.89 o 
  -3   9   7        0.18       42.02     15.28 o 
  -2   9   7       13.13       38.39     15.65 o 
  -1   9   7      260.71      252.85     40.82 o 
   0   9   7       74.55       63.56     33.27 o 
   1   9   7      667.12      693.40     54.20 o 
   2   9   7        7.40       31.35     24.42 o 
   3   9   7       62.28      108.56     35.60 o 
   4   9   7        2.73       42.07     23.38 o 
   5   9   7      275.60      199.26     31.91 o 
   6   9   7      544.32      609.51     47.63 o 
  -5  10   7      295.23      262.28     65.87 o 
  -4  10   7      165.87      188.36     55.73 o 
  -3  10   7       26.44       63.02     23.78 o 
  -2  10   7        0.12       45.91     47.52 o 
  -1  10   7      124.50      165.18     26.97 o 
   0  10   7      394.28      352.85     51.51 o 
   1  10   7      760.40      782.82     83.08 o 
   2  10   7      492.83      570.47     58.05 o 
   3  10   7      180.68      175.04     32.97 o 
 -14   0   8        3.49       18.93     16.25 o 
 -13   0   8      172.95      174.08     31.62 o 
 -12   0   8       52.26       16.79     20.05 o 
 -11   0   8       30.32       34.86     27.87 o 
 -10   0   8      396.03      445.88     36.53 o 
  -9   0   8        0.06        7.34     15.13 o 
  -8   0   8      678.36      642.57     40.33 o 
  -7   0   8     2205.68     2186.76     74.68 o 
  -6   0   8     3235.67     3326.77     83.79 o 
  -5   0   8      530.44      571.16     45.71 o 
  -4   0   8       57.94       53.13     27.21 o 
  -3   0   8      221.07      164.94     25.37 o 
  -2   0   8     2176.31     2302.82     81.73 o 
  -1   0   8      635.64      556.27     55.96 o 
   0   0   8      244.30      207.26     55.32 o 
   1   0   8       61.87      101.68     35.59 o 
   2   0   8       41.76       70.07     48.64 o 
   3   0   8      924.58      961.22     56.46 o 
   4   0   8      598.89      787.32    100.87 o 
   5   0   8      214.44      273.29     61.76 o 
   6   0   8       93.29       57.27     42.54 o 
   7   0   8        1.86       65.27     41.85 o 
   8   0   8      378.99      343.51     55.43 o 
   9   0   8      439.40      400.95     71.49 o 
  10   0   8     2514.47     2912.46    117.29 o 
  11   0   8      294.75      304.63     64.87 o 
  12   0   8       42.70       66.59     55.85 o 
 -13   1   8      143.85      139.33     30.54 o 
 -12   1   8      212.24      178.30     23.30 o 
 -11   1   8       47.15       29.65      9.95 o 
 -10   1   8      305.40      351.89     29.11 o 
  -9   1   8     1388.58     1467.15     59.54 o 
  -8   1   8       14.89       47.56     13.01 o 
  -7   1   8       13.39       28.72     13.64 o 
  -6   1   8       55.29       31.27     13.00 o 
  -5   1   8      424.42      424.33     26.16 o 
  -4   1   8      156.68      132.17     20.62 o 
  -3   1   8        7.45       35.90     14.47 o 
  -2   1   8       18.15       47.20     15.01 o 
  -1   1   8      386.76      296.87     28.22 o 
   0   1   8      126.35      118.70     16.87 o 
   1   1   8        2.53       38.06     21.86 o 
   2   1   8      886.04      832.92     50.90 o 
   3   1   8     1319.86     1286.23     66.59 o 
   4   1   8      987.86      862.23     52.27 o 
   5   1   8      575.74      565.69     92.00 o 
   6   1   8      195.12      157.35     52.20 o 
   7   1   8      406.25      354.61     44.91 o 
   8   1   8       98.35       87.78     30.69 o 
   9   1   8      177.70      173.50     41.96 o 
  10   1   8       47.99      122.17     41.87 o 
  11   1   8        0.09       56.93     30.36 o 
  12   1   8       47.31        8.58     43.99 o 
 -13   2   8       46.75       85.92     30.79 o 
 -12   2   8        8.73       22.16     12.68 o 
 -11   2   8       45.26       34.68     10.81 o 
 -10   2   8     1436.22     1555.44     39.57 o 
  -9   2   8       87.04       83.88     13.75 o 
  -8   2   8        1.53       23.67     11.76 o 
  -7   2   8       16.62       20.53     11.94 o 
  -6   2   8      110.29      109.24     16.55 o 
  -5   2   8      804.83      771.55     32.43 o 
  -4   2   8     3225.18     3093.98     86.31 o 
  -3   2   8     3345.51     3274.29     59.15 o 
  -2   2   8      929.07      975.79     33.89 o 
  -1   2   8       30.71       63.23     20.71 o 
   0   2   8       37.46       66.15     17.19 o 
   1   2   8      155.84      186.21     22.74 o 
   2   2   8      673.22      685.04     41.34 o 
   3   2   8     1587.70     1663.18     98.07 o 
   4   2   8      196.59      236.03     40.41 o 
   5   2   8      226.71      251.51     61.43 o 
   6   2   8       28.88       29.73     48.89 o 
   7   2   8       14.19       50.33     33.42 o 
   8   2   8      124.14      122.85     39.43 o 
   9   2   8        0.03       58.35     31.41 o 
  10   2   8        0.21       24.81     30.26 o 
  11   2   8       61.66       17.29     59.64 o 
 -13   3   8       71.51       86.64     35.02 o 
 -12   3   8       84.12       52.96     30.29 o 
 -11   3   8      662.79      671.34     37.93 o 
 -10   3   8      345.22      393.54     22.27 o 
  -9   3   8       91.11      104.85     28.78 o 
  -8   3   8      679.97      700.32     38.49 o 
  -7   3   8      153.19      180.91     29.49 o 
  -6   3   8       82.15       98.10     21.31 o 
  -5   3   8      287.57      220.18     21.40 o 
  -4   3   8     1329.29     1197.42     50.56 o 
  -3   3   8      466.39      401.72     31.28 o 
  -2   3   8      849.71      790.16     36.45 o 
  -1   3   8       53.52       72.81     19.53 o 
   0   3   8       26.76       31.42     23.00 o 
   1   3   8      292.08      330.19     55.05 o 
   2   3   8        9.83       18.72     20.89 o 
   3   3   8      261.21      332.92     99.00 o 
   4   3   8     1450.39     1597.98     86.34 o 
   5   3   8      169.98      177.90     41.20 o 
   6   3   8      188.12      225.74     39.19 o 
   7   3   8       97.37       94.69     31.06 o 
   8   3   8       88.15       66.27     32.39 o 
   9   3   8       57.46      132.76     27.89 o 
  10   3   8       20.19       92.78     52.26 o 
  11   3   8      107.61       65.28     36.80 o 
 -12   4   8      141.92      191.93     62.23 o 
 -11   4   8      358.90      410.24     99.38 o 
 -10   4   8        0.03       20.05     24.85 o 
  -9   4   8       48.00       39.87     11.31 o 
  -8   4   8      146.04      155.99     19.88 o 
  -7   4   8      777.91      800.70     55.42 o 
  -6   4   8       81.97       97.14     19.32 o 
  -5   4   8      136.66      126.20     23.07 o 
  -4   4   8      243.81      196.55     32.20 o 
  -3   4   8        5.70       35.92     22.52 o 
  -2   4   8      703.28      656.55     35.23 o 
  -1   4   8       57.07       90.87     22.36 o 
   0   4   8       36.71       34.60     20.29 o 
   1   4   8      312.81      340.25     28.16 o 
   2   4   8       40.76       33.25     29.27 o 
   3   4   8       40.09       53.53     26.48 o 
   4   4   8      403.48      341.94     68.31 o 
   5   4   8      855.20      868.11     63.24 o 
   6   4   8       27.76      103.03     37.14 o 
   7   4   8       69.80       69.41     37.32 o 
   8   4   8       85.95       63.45     28.11 o 
   9   4   8      112.15       88.65     33.18 o 
  10   4   8        0.41       46.49     55.71 o 
  11   4   8       35.85       70.13     29.61 o 
 -12   5   8       13.63        7.70     15.45 o 
 -11   5   8      200.38      210.65     49.78 o 
 -10   5   8       18.29       45.11     31.96 o 
  -9   5   8       33.62       28.12     40.11 o 
  -8   5   8      313.63      301.21     23.39 o 
  -7   5   8     1630.48     1682.01     69.36 o 
  -6   5   8     1772.48     1830.40    125.78 o 
  -5   5   8      136.64      142.67     35.32 o 
  -4   5   8        6.26       41.40     17.10 o 
  -3   5   8        8.20       33.51     14.57 o 
  -2   5   8      192.63      165.49     25.42 o 
  -1   5   8      765.45      703.99     40.13 o 
   0   5   8     1673.32     1645.18     60.56 o 
   1   5   8      278.48      253.44     36.54 o 
   2   5   8        4.86       34.81     25.50 o 
   3   5   8       60.03       66.29     42.47 o 
   4   5   8       55.89       74.53     53.61 o 
   5   5   8        0.74       37.25     27.18 o 
   6   5   8       47.64       62.70     32.16 o 
   7   5   8       96.51      102.33     40.23 o 
   8   5   8        5.59       55.72     37.81 o 
   9   5   8      159.31      191.82     38.82 o 
  10   5   8        7.01       35.74     25.70 o 
 -11   6   8       10.51       23.10     23.97 o 
 -10   6   8      204.77      184.22     61.58 o 
  -9   6   8        0.14       35.29     24.33 o 
  -8   6   8      155.36      199.17     22.84 o 
  -7   6   8       27.47       30.18     15.67 o 
  -6   6   8      422.97      412.05     42.01 o 
  -5   6   8       87.46       76.81     16.07 o 
  -4   6   8       40.40       40.35     16.83 o 
  -3   6   8        0.11       39.61     17.04 o 
  -2   6   8      110.21      125.43     20.28 o 
  -1   6   8       95.57      107.15     22.59 o 
   0   6   8      291.98      304.43     41.05 o 
   1   6   8       95.67      117.31     27.04 o 
   2   6   8      357.63      354.40     47.05 o 
   3   6   8       69.81       68.37     29.90 o 
   4   6   8       34.05       63.65     35.39 o 
   5   6   8       32.41       25.74     25.11 o 
   6   6   8      505.31      487.84    108.66 o 
   7   6   8       82.82      121.32     41.01 o 
   8   6   8      156.96      156.66     29.56 o 
   9   6   8       43.80       81.14     60.70 o 
 -10   7   8       37.17       25.36     22.05 o 
  -9   7   8       79.66      102.23     46.89 o 
  -8   7   8      173.86      167.10     39.94 o 
  -7   7   8       35.67       50.88     18.60 o 
  -6   7   8        6.49        9.19     14.16 o 
  -5   7   8     1301.40     1282.75     69.61 o 
  -4   7   8      195.81      177.72     40.49 o 
  -3   7   8      219.57      252.94     23.33 o 
  -2   7   8       90.28       80.95     19.72 o 
  -1   7   8       22.64       66.92     22.38 o 
   0   7   8      209.96      171.83     35.46 o 
   1   7   8      148.31      130.09     32.48 o 
   2   7   8      238.09      281.65     43.56 o 
   3   7   8       17.06       53.52     28.73 o 
   4   7   8        7.99       29.91     28.45 o 
   5   7   8        6.24       24.61     22.53 o 
   6   7   8      511.38      476.78     55.41 o 
   7   7   8     1616.22     1565.69    103.99 o 
   8   7   8      123.41      225.49     62.81 o 
  -8   8   8        9.57        2.13     16.68 o 
  -7   8   8       54.95       24.46     23.64 o 
  -6   8   8      840.75      622.48    135.56 o 
  -5   8   8      125.15       98.02     29.37 o 
  -4   8   8       55.50       58.10     15.79 o 
  -3   8   8       18.14       10.98     11.37 o 
  -2   8   8        8.15       36.09     16.77 o 
  -1   8   8      315.82      243.24     89.22 o 
   0   8   8      258.53      213.62     36.63 o 
   1   8   8       53.20       69.49     27.81 o 
   2   8   8      144.18      144.97     35.34 o 
   3   8   8      196.71      214.78     61.71 o 
   4   8   8        5.52       27.51     42.47 o 
   5   8   8      264.50      276.99     41.05 o 
   6   8   8      447.58      500.57     42.89 o 
  -5   9   8      169.69      138.90     48.17 o 
  -4   9   8       77.07       81.19     21.39 o 
  -3   9   8       54.01       89.92     22.53 o 
  -2   9   8       54.45       80.50     33.12 o 
  -1   9   8      234.71      232.18     96.73 o 
   0   9   8     1002.56     1037.38    121.93 o 
   1   9   8      281.63      317.25     39.96 o 
   2   9   8        2.50       34.60     32.84 o 
   3   9   8       44.80       57.55     27.63 o 
 -12   1   9        8.15       32.31     17.33 o 
 -11   1   9      107.73      155.19     25.93 o 
 -10   1   9      137.40      109.25     29.95 o 
  -9   1   9      176.16      107.67     17.12 o 
  -8   1   9     1140.62     1159.08     99.48 o 
  -7   1   9      108.99      107.55     19.75 o 
  -6   1   9        4.18       27.97     15.09 o 
  -5   1   9      226.47      291.52     33.68 o 
  -4   1   9       23.42       44.74     17.08 o 
  -3   1   9      142.58      119.49     26.16 o 
  -2   1   9      861.91      871.29     57.24 o 
  -1   1   9     2567.38     2759.34     97.68 o 
   0   1   9       40.17       62.06     37.98 o 
   1   1   9      203.86      206.04     39.11 o 
   2   1   9        0.28       22.22     32.14 o 
   3   1   9      508.96      582.11     67.78 o 
   4   1   9      114.32      105.69     35.04 o 
   5   1   9      727.88      907.11     99.14 o 
   6   1   9      563.81      624.11     55.83 o 
   7   1   9       57.97       63.83     33.00 o 
   8   1   9      227.69      273.51     46.15 o 
   9   1   9      333.17      354.76     66.67 o 
  10   1   9      219.79      322.46     81.75 o 
 -12   2   9       28.23       10.51     21.86 o 
 -11   2   9       42.95       65.03     18.85 o 
 -10   2   9       51.13       63.00     38.51 o 
  -9   2   9      259.93      189.88     23.14 o 
  -8   2   9       94.08       57.26     13.92 o 
  -7   2   9        2.99       27.12     12.88 o 
  -6   2   9       28.08       34.47     15.07 o 
  -5   2   9       20.16       58.48     24.68 o 
  -4   2   9      341.84      240.81     49.06 o 
  -3   2   9      645.55      640.53     66.70 o 
  -2   2   9      234.28      188.50     35.43 o 
  -1   2   9      752.29      692.48     37.37 o 
   0   2   9       31.29       51.12     30.29 o 
   1   2   9       19.78       30.92     39.69 o 
   2   2   9        9.06        6.37     29.67 o 
   3   2   9      492.18      452.77     42.41 o 
   4   2   9        0.07       32.82     26.02 o 
   5   2   9      351.34      335.10     41.67 o 
   6   2   9      610.47      717.55     57.81 o 
   7   2   9       11.40       19.95     27.09 o 
   8   2   9       50.13       67.12     34.22 o 
   9   2   9        1.11       44.07     41.78 o 
  10   2   9        3.46       61.85     31.24 o 
 -12   3   9        0.45       34.40     25.39 o 
 -10   3   9      179.43      144.93     62.09 o 
  -9   3   9      141.34       88.86     40.71 o 
  -8   3   9      120.06      128.23     18.36 o 
  -7   3   9       42.08       58.24     20.45 o 
  -6   3   9      176.53      141.79     18.37 o 
  -5   3   9      187.57      178.89     30.43 o 
  -4   3   9      367.22      360.06     52.52 o 
  -3   3   9       97.91      101.54     40.24 o 
  -2   3   9       15.51       36.07     16.47 o 
  -1   3   9       42.64       28.19     17.03 o 
   0   3   9        0.02       15.10     29.79 o 
   1   3   9      474.67      461.73     48.91 o 
   2   3   9       25.80        0.00     24.75 o 
   3   3   9       30.63       22.40     24.34 o 
   4   3   9      195.05      233.74     45.76 o 
   5   3   9      312.84      340.12     41.36 o 
   6   3   9      148.82      129.36     32.81 o 
   7   3   9        5.06       18.42     25.69 o 
   8   3   9       58.92       99.57     52.95 o 
   9   3   9       15.42       42.77     27.80 o 
 -11   4   9       42.01       51.81     16.91 o 
 -10   4   9      192.41      229.67     79.52 o 
  -9   4   9       99.10       64.52     30.69 o 
  -8   4   9       43.68       88.06     25.56 o 
  -7   4   9      671.01      710.38     41.37 o 
  -6   4   9      144.78      121.41     23.19 o 
  -5   4   9      271.48      248.22     30.40 o 
  -4   4   9       75.49       44.23     14.43 o 
  -3   4   9       31.68       58.76     42.95 o 
  -2   4   9      320.03      286.83     40.71 o 
  -1   4   9      121.31       68.82     28.22 o 
   0   4   9      115.64      193.55     37.96 o 
   1   4   9       18.15       44.27     27.16 o 
   2   4   9        0.03       30.61     33.49 o 
   3   4   9       14.46       29.15     25.80 o 
   4   4   9       72.73       83.62     31.76 o 
   5   4   9      151.40      134.31     32.08 o 
   6   4   9        2.66        4.10     26.97 o 
   7   4   9       53.14       60.20     30.20 o 
   8   4   9      118.36      106.13     33.97 o 
   9   4   9      205.79      133.27     36.36 o 
 -10   5   9      173.08      178.94     55.28 o 
  -9   5   9      173.84      296.70     58.93 o 
  -8   5   9       39.54       43.19     18.86 o 
  -7   5   9      355.42      405.20     48.55 o 
  -6   5   9       12.87       43.15     16.42 o 
  -5   5   9       43.44       37.02     28.00 o 
  -4   5   9        1.35        5.28     14.09 o 
  -3   5   9      189.42      197.92     27.69 o 
  -2   5   9       13.12       43.40     15.67 o 
  -1   5   9       20.63       24.64     26.55 o 
   0   5   9      506.15      556.34     49.44 o 
   1   5   9      101.74      113.29     32.40 o 
   2   5   9      160.98      231.31     41.40 o 
   3   5   9        1.88       56.05     24.56 o 
   4   5   9      366.74      169.46     42.59 o 
   5   5   9        7.15       53.27     37.68 o 
   6   5   9      150.77      211.70     41.30 o 
   7   5   9      121.35      115.12     39.13 o 
   8   5   9        0.56      100.31     40.67 o 
  -9   6   9       50.42       93.10     47.28 o 
  -8   6   9       21.99       69.76     41.40 o 
  -7   6   9        8.61        9.40     15.98 o 
  -6   6   9       51.98       40.16     17.89 o 
  -5   6   9     1466.43     1619.75    103.63 o 
  -4   6   9      482.58      490.45     28.40 o 
  -3   6   9        3.03       27.90     15.27 o 
  -2   6   9       55.83       44.59     14.77 o 
  -1   6   9        8.82       33.77     22.64 o 
   0   6   9        6.13       22.37     24.15 o 
   1   6   9       19.26       36.98     27.57 o 
   2   6   9      667.47      647.75     55.39 o 
   3   6   9       22.91       56.75     29.10 o 
   4   6   9        0.88       37.08     57.81 o 
   5   6   9       48.93       12.56     50.73 o 
   6   6   9       58.82      104.05     38.17 o 
   7   6   9      203.73      223.51     37.52 o 
  -7   7   9       74.75       65.09     23.13 o 
  -6   7   9       64.10       69.96     15.46 o 
  -5   7   9        1.40       36.38     30.53 o 
  -4   7   9      118.03       87.37     31.35 o 
  -3   7   9      220.81      211.74     42.93 o 
  -2   7   9       17.26       71.44     27.04 o 
  -1   7   9       11.37       62.88     34.61 o 
   0   7   9       30.86       56.26     26.07 o 
   1   7   9       59.65       53.47     36.19 o 
   2   7   9       83.11       98.42     30.89 o 
   3   7   9       53.29       66.54     35.20 o 
   4   7   9       26.90       24.13     49.09 o 
   5   7   9        3.75       23.06     31.47 o 
  -5   8   9      548.83      433.32     64.41 o 
  -4   8   9      444.54      608.16     93.79 o 
  -3   8   9      214.50      166.10     38.42 o 
  -2   8   9      133.42      131.10     25.81 o 
  -1   8   9        0.01       37.86     22.11 o 
   0   8   9       25.98       74.72     24.44 o 
   1   8   9        0.78       33.80     26.92 o 
   2   8   9      791.72     1004.94     68.36 o 
   3   8   9      284.98      354.56    115.49 o 
 -11   0  10        1.22       19.20     28.37 o 
 -10   0  10      405.06      296.46     48.59 o 
  -9   0  10       52.26       76.37     42.86 o 
  -8   0  10     1805.30     1884.18     77.06 o 
  -7   0  10      288.87      306.65     43.21 o 
  -6   0  10       56.59      105.07     47.16 o 
  -5   0  10      127.28      130.10     51.62 o 
  -4   0  10      384.85      342.18     52.64 o 
  -3   0  10      285.87      244.62     49.46 o 
  -2   0  10     1238.94     1247.60     81.46 o 
  -1   0  10     1705.07     1956.85    103.66 o 
   0   0  10      120.93       45.04     50.55 o 
   1   0  10      131.89       72.40     52.16 o 
   2   0  10        8.08       62.29     38.34 o 
   3   0  10       65.13      148.14     63.89 o 
   4   0  10       17.28       27.06     39.15 o 
   5   0  10        7.67       11.18     37.46 o 
   6   0  10        7.59       75.92     44.83 o 
   7   0  10      880.63     1201.81    106.69 o 
   8   0  10        5.27       11.53     51.65 o 
 -10   1  10        0.87       28.61     16.76 o 
  -9   1  10       73.00       40.07     17.08 o 
  -8   1  10      222.46      240.23     44.46 o 
  -7   1  10        4.30       57.17     37.03 o 
  -6   1  10      246.07      277.99     34.21 o 
  -5   1  10       66.83       86.56     30.87 o 
  -4   1  10       59.11      113.83     37.83 o 
  -3   1  10        7.98       60.67     25.74 o 
  -2   1  10        2.35       15.19     23.23 o 
  -1   1  10      561.33      568.62     51.71 o 
   0   1  10      675.77      693.34     53.79 o 
   1   1  10      125.30      130.66     53.83 o 
   2   1  10       13.12       39.41     26.80 o 
   3   1  10        0.32       60.09     32.92 o 
   4   1  10      106.68       79.45     31.54 o 
   5   1  10        5.87       64.34     30.16 o 
   6   1  10      692.32      772.31     61.95 o 
   7   1  10      164.68      234.37     39.09 o 
   8   1  10       31.67       49.80     58.37 o 
 -10   2  10       20.50       25.62     15.21 o 
  -9   2  10       13.00       51.14     22.64 o 
  -8   2  10       24.50       41.80     46.48 o 
  -7   2  10       96.52       48.97     30.03 o 
  -6   2  10     1184.50     1405.19    100.24 o 
  -5   2  10     1497.21     1502.99     55.62 o 
  -4   2  10      328.76      290.84     36.38 o 
  -3   2  10       29.41       78.47     29.60 o 
  -2   2  10        3.28       40.63     26.50 o 
  -1   2  10       82.82       58.89     28.56 o 
   0   2  10      122.39      145.06     41.06 o 
   1   2  10      167.51      128.75     42.22 o 
   2   2  10       39.05       83.27     43.64 o 
   3   2  10        6.71       48.74     27.46 o 
   4   2  10        0.12       56.83     29.90 o 
   5   2  10      185.93      256.84     60.31 o 
   6   2  10      355.39      372.40     43.94 o 
   7   2  10       29.48       42.76     68.47 o 
   8   2  10        0.01       22.55     32.01 o 
 -10   3  10       15.62       23.78     18.30 o 
  -9   3  10       99.67       77.31     43.29 o 
  -8   3  10       18.68       17.46     35.27 o 
  -7   3  10      482.01      444.83    107.90 o 
  -6   3  10      200.22      110.62     74.20 o 
  -5   3  10      109.17       94.51     32.34 o 
  -4   3  10        6.44       36.33     22.32 o 
  -3   3  10       41.15       74.64     55.84 o 
  -2   3  10      299.98      255.26     35.95 o 
  -1   3  10       22.27       23.27     23.19 o 
   0   3  10        1.77       73.82     27.14 o 
   1   3  10      354.41      417.89     63.28 o 
   2   3  10      236.68      223.95     37.14 o 
   3   3  10        3.71       32.89     26.12 o 
   4   3  10      291.57      251.53     40.84 o 
   5   3  10      594.25      537.56     68.02 o 
   6   3  10        0.40       42.45     27.08 o 
   7   3  10        2.18       18.48     28.18 o 
  -9   4  10       19.01        0.21     29.87 o 
  -8   4  10        2.55       28.28     19.77 o 
  -7   4  10       19.03       53.36     23.31 o 
  -6   4  10       19.14       27.37     20.55 o 
  -5   4  10       83.51       44.66     32.69 o 
  -4   4  10       26.72       43.23     24.80 o 
  -3   4  10      400.63      395.72     47.70 o 
  -2   4  10      624.54      563.43     81.38 o 
  -1   4  10        7.34       58.03     34.54 o 
   0   4  10       13.84        9.99     27.63 o 
   1   4  10      105.64       63.51     26.97 o 
   2   4  10       77.41       83.01     31.10 o 
   3   4  10       48.59       49.63     26.18 o 
   4   4  10      408.85      430.30     60.85 o 
   5   4  10      292.99      288.79     40.13 o 
   6   4  10       32.77       65.74     31.41 o 
  -8   5  10      142.55      112.44     53.91 o 
  -7   5  10        1.68       24.70     18.19 o 
  -6   5  10        0.82       49.75     20.89 o 
  -5   5  10       42.15       73.58     29.52 o 
  -4   5  10       19.10       15.22     23.86 o 
  -3   5  10     1253.81     1411.19     86.32 o 
  -2   5  10      507.99      612.97     56.92 o 
  -1   5  10       23.36       33.56     25.60 o 
   0   5  10        9.37       18.75     22.10 o 
   1   5  10       81.61       39.70     23.75 o 
   2   5  10       34.45       58.29     23.80 o 
   3   5  10       14.17       46.77     49.33 o 
   4   5  10       83.24       96.42     32.94 o 
   5   5  10        5.49        4.94     24.98 o 
  -6   6  10       30.01       31.08     18.57 o 
  -5   6  10       48.69       38.08     18.88 o 
  -4   6  10        0.91       33.15     24.10 o 
  -3   6  10        0.74       44.08     27.81 o 
  -2   6  10        8.05        5.74     20.28 o 
  -1   6  10       33.78       10.75     22.38 o 
   0   6  10      241.90      322.59     61.55 o 
   1   6  10      135.63      157.33     33.40 o 
   2   6  10       21.67       75.98     44.92 o 
   3   6  10      364.43      433.04     47.57 o 
   4   6  10      140.41      142.88     31.33 o 
  -3   7  10       23.62       49.33     22.37 o 
  -2   7  10        4.18       25.63     22.70 o 
  -1   7  10       10.76       54.11     25.63 o 
   0   7  10       58.00       56.27     25.87 o 
   1   7  10       56.43       79.43     36.12 o 
  -8   1  11       64.60       58.14     30.82 o 
  -7   1  11        5.74       69.83     23.81 o 
  -6   1  11      277.10      330.24     35.76 o 
  -5   1  11        0.72       79.17     26.20 o 
  -4   1  11       74.03       95.02     45.85 o 
  -3   1  11       43.67       18.39     23.83 o 
  -2   1  11       77.03       36.31     45.91 o 
  -1   1  11        5.24       10.57     24.96 o 
   0   1  11      289.03      372.60     51.76 o 
   1   1  11      476.70      508.73     68.08 o 
   2   1  11        5.82       71.91     33.35 o 
   3   1  11       20.70       68.94     33.29 o 
   4   1  11       15.76       63.87     62.96 o 
   5   1  11        0.01       47.25     33.38 o 
  -7   2  11      126.87       72.76     26.64 o 
  -6   2  11       53.95       48.03     22.54 o 
  -5   2  11      235.82      243.86     32.72 o 
  -4   2  11      102.44      151.40     31.17 o 
  -3   2  11       24.05      102.36     73.06 o 
  -2   2  11        8.66       85.16     33.09 o 
  -1   2  11       10.16       43.78     31.33 o 
   0   2  11      618.23      597.08     64.97 o 
   1   2  11       16.90       86.78     42.91 o 
   2   2  11       10.70       71.00     40.84 o 
   3   2  11       38.29       50.37     28.16 o 
   4   2  11        9.40       34.83     26.95 o 
   5   2  11       74.21       36.35     32.49 o 
  -7   3  11      311.12      300.87     37.45 o 
  -6   3  11      270.15      162.64     28.95 o 
  -5   3  11      271.72      225.63     33.35 o 
  -4   3  11        1.74       26.36     22.39 o 
  -3   3  11       19.42       18.43     26.49 o 
  -2   3  11       51.19       45.57     35.13 o 
  -1   3  11        7.84       28.34     25.78 o 
   0   3  11       86.77      108.74     38.13 o 
   1   3  11      239.76      202.37     36.86 o 
   2   3  11       48.01       98.41     28.67 o 
   3   3  11       34.44       94.50     31.45 o 
   4   3  11       33.66       68.61     29.04 o 
  -5   4  11       20.94       80.18     30.63 o 
  -4   4  11       14.37       63.07     23.27 o 
  -3   4  11      492.20      552.22     46.26 o 
  -2   4  11      341.28      341.80     46.22 o 
  -1   4  11      151.55      155.56     34.79 o 
   0   4  11        8.15       47.33     25.29 o 
   1   4  11      212.74      212.11     36.55 o 
   2   4  11       50.50       84.12     34.85 o 
   3   4  11       25.85       44.74     38.57 o 
  -3   5  11      699.29      716.34     77.21 o 
  -2   5  11        8.98       14.85     22.95 o 
  -1   5  11       91.31      109.22     31.23 o 
   0   5  11       84.10       75.16     26.37 o 
  -2   0  12       41.86       61.38     50.10 o 
  -1   0  12        2.53      101.56     43.49 o 
                                                 
